# Supplementary material for: Length-independent structural similarities enrich the antibody CDR canonical class model
Source: MAbs. 2016 Mar 10;8(4):751–60. doi: 10.1080/19420862.2016.1158370 (PMC4966832; doi:10.1080/19420862.2016.1158370)
Supplement: Supplemental_Datas.zip [file kmab-08-04-1158370-s001.zip]

Archive with 13 entries (13 files):
- 2015MABS1071R-s01.pdf
- 2015MABS1071R-s02.docx
- 2015MABS1071R-s03.pdf
- 2015MABS1071R-s04.docx
- 2015MABS1071R-s05.docx
- 2015MABS1071R-s06.docx
- 2015MABS1071R-s07.docx
- 2015MABS1071R-s08.docx
- 2015MABS1071R-s09.docx
- 2015MABS1071R-s10.docx
- 2015MABS1071R-s11.docx
- 2015MABS1071R-s12.docx
- 2015MABS1071R-s13.xlsx
