# Supplementary material for: Length-independent structural similarities enrich the antibody CDR canonical class model
Source: MAbs. 2016 Mar 10;8(4):751–60. doi: 10.1080/19420862.2016.1158370 (PMC4966832; doi:10.1080/19420862.2016.1158370)
Supplement: Supplemental_Datas.zip [file kmab-08-04-1158370-s001.zip › 2015MABS1071R-s13.xlsx]

## Sheet: SI_Clustering_Information
ClusterID	CDR_type	PDBcode	Chain	Sequence	Species	Germline
L1-10,11,12-A	CDRL1	3EO9	L	RASKTISKYLA	human	IGKV1-16
L1-10,11,12-A	CDRL1	1FN4	A	KGSQNINNYLA	Norway rat	IGKV22S2
L1-10,11,12-A	CDRL1	3D0L	A	RASQGVTSALA	human	IGKV1D-13
L1-10,11,12-A	CDRL1	3A67	L	RASQSIGDNLH	house mouse	IGKV5-43
L1-10,11,12-A	CDRL1	1IC4	L	RASQSIGNNLH	house mouse	IGKV5-43
L1-10,11,12-A	CDRL1	2AJ3	A	RASQDIQKFLA	human	IGKV1-9
L1-10,11,12-A	CDRL1	1MQK	L	RASENIYSYLA	house mouse	IGKV12-44
L1-10,11,12-A	CDRL1	1B0W	A	QASQDISDYLI	human	IGKV1-33
L1-10,11,12-A	CDRL1	2BX5	G	RASQSISSYLN	human	IGKV1-39
L1-10,11,12-A	CDRL1	1UYW	L	KASENVVTYVS	house mouse	IGKV6-20
L1-10,11,12-A	CDRL1	2ADF	L	KASQDINKYIA	house mouse	IGKV19-93
L1-10,11,12-A	CDRL1	4HJJ	L	RASESISSNLA	human	IGKV4-1
L1-10,11,12-A	CDRL1	2B2X	L	SASSQVNHMF	house mouse	IGKV4-68
L1-10,11,12-A	CDRL1	1AR2	A	QASQDIIKHLN	human	IGKV1-33
L1-10,11,12-A	CDRL1	4LLW	D	KASQDVSIGVA	human	IGKV1-16
L1-10,11,12-A	CDRL1	3U0W	L	SASQGISNYLN	house mouse	IGKV10-94
L1-10,11,12-A	CDRL1	1UWG	L	KASQNVGTHVA	house mouse	IGKV6-15
L1-10,11,12-A	CDRL1	1AD0	C	RASSSVTYIH	human	IGKV1-16
L1-10,11,12-A	CDRL1	3IDI	A	RASQGVTSALA	human	IGKV1-13
L1-10,11,12-A	CDRL1	1I8M	A	RASENIYSYLA	house mouse	IGKV12-44
L1-10,11,12-A	CDRL1	4F33	C	SASSSVSYMH	house mouse	IGKV4-59
L1-10,11,12-A	CDRL1	1BVK	D	RASGNIHNYLA	human	IGKV1-27
L1-10,11,12-A	CDRL1	3DIF	C	KASQDVSTAVA	house mouse	IGKV6-17
L1-10,11,12-A	CDRL1	2RCS	L	RASQEISGYLS	house mouse	IGKV9-124
L1-10,11,12-A	CDRL1	3QPQ	E	RASGNIHNYLA	house mouse	IGKV12-41
L1-10,11,12-A	CDRL1	1NMC	C	RASQDISNYLN	house mouse	IGKV10-96
L1-10,11,12-A	CDRL1	1J1X	L	RASQSIGNNLH	house mouse	IGKV5-43
L1-10,11,12-A	CDRL1	1FE8	M	RASQDIGNYLN	house mouse	IGKV10-96
L1-10,11,12-A	CDRL1	1C5B	L	RTSQEISGYLS	house mouse	IGKV9-124
L1-10,11,12-A	CDRL1	1D5B	A	KASQDINSYLN	house mouse	IGKV14-111
L1-10,11,12-A	CDRL1	4N9G	B	RASQGISNYLA	human	IGKV1-16
L1-10,11,12-A	CDRL1	2YBR	B	RASQSVRSYLA	human	IGKV3D-11
L1-10,11,12-A	CDRL1	2FJF	E	RASQDVSTAVA	human	IGKV1-39
L1-10,11,12-A	CDRL1	4AEH	L	RASENIYRNLA	house mouse	IGKV12-46
L1-10,11,12-A	CDRL1	1REI	A	QASQDIIKYLN	human	IGKV1-33
L1-10,11,12-A	CDRL1	2BMK	L	SATSGVNYMH	house mouse	IGKV4-57
L1-10,11,12-A	CDRL1	1BRE	B	QASQDISDYLI	human	IGKV1-33
L1-10,11,12-A	CDRL1	4NRZ	L	RASQHIKKYLN	human	IGKV1-39
L1-10,11,12-A	CDRL1	2PW2	A	RASQGVTSALA	human	IGKV1D-13
L1-10,11,12-A	CDRL1	1UWE	U	AASQNVGTNVA	house mouse	IGKV6-15
L1-10,11,12-A	CDRL1	1UWG	X	KASQNVGTHVA	house mouse	IGKV6-15
L1-10,11,12-A	CDRL1	4LF3	A	RASQGIRNDLG	house mouse	IGKV11-125
L1-10,11,12-A	CDRL1	2YSS	A	RASQSIGNNLH	human	IGKV3-15
L1-10,11,12-A	CDRL1	2OSL	B	RASSSVSYIH	house mouse	IGKV4-72
L1-10,11,12-A	CDRL1	1BFO	A	KASQNIDKYLN	Norway rat	IGKV22S7
L1-10,11,12-A	CDRL1	4HFW	L	RASQSISNYLN	human	IGKV1-6
L1-10,11,12-A	CDRL1	1C5D	A	QASQDINKYIA	Norway rat	IGKV19S2
L1-10,11,12-A	CDRL1	3SKJ	L	RASQSISTWLA	human	IGKV1-5
L1-10,11,12-A	CDRL1	1UWE	L	AASQNVGTNVA	house mouse	IGKV6-15
L1-10,11,12-A	CDRL1	1IGT	C	HASQNINVWLS	house mouse	IGKV10-94
L1-10,11,12-A	CDRL1	2DQF	D	RASQSIGNNLH	house mouse	IGKV5-43
L1-10,11,12-A	CDRL1	3MOA	L	RASQGVTSALA	human	IGKV1-13
L1-10,11,12-A	CDRL1	3HNV	L	RASQDIGSYLN	house mouse	IGKV10-96
L1-10,11,12-A	CDRL1	2FJF	S	RASQDVSTAVA	human	IGKV1-39
L1-10,11,12-A	CDRL1	1U95	A	RASQGVTSALA	human	IGKV1D-13
L1-10,11,12-A	CDRL1	2F19	L	RASQDISNYLN	house mouse	IGKV10-96
L1-10,11,12-A	CDRL1	3EO0	A	RASQSLGSSYLA	human	IGKV3-20
L1-10,11,12-A	CDRL1	4NCC	L	SASSSVSYMH	house mouse	IGKV4-57
L1-10,11,12-A	CDRL1	3KYM	K	RASQSVSSYLA	human	IGKV3-15
L1-10,11,12-A	CDRL1	1DQL	L	RASQDIRNDLG	human	IGKV1-6
L1-10,11,12-A	CDRL1	2V7H	L	RASQDINNYLN	house mouse	IGKV10-96
L1-10,11,12-A	CDRL1	4CAD	D	RASGNIHNYLA	house mouse	IGKV12-41
L1-10,11,12-A	CDRL1	3CDY	A	QASQDINNYLI	human	IGKV1-33
L1-10,11,12-A	CDRL1	3A6B	L	RASQSIGNDLH	house mouse	IGKV5-43
L1-10,11,12-A	CDRL1	2ITD	B	RASQSIGTDIH	house mouse	IGKV5-48
L1-10,11,12-A	CDRL1	2AJ3	C	RASQDIQKFLA	human	IGKV1-9
L1-10,11,12-A	CDRL1	1HH6	A	KASQDINSFLT	house mouse	IGKV14-111
L1-10,11,12-A	CDRL1	3NFS	L	SASSSISYMH	human	IGKV1-5
L1-10,11,12-A	CDRL1	1A14	L	RASQDISNYLN	house mouse	IGKV10-96
L1-10,11,12-A	CDRL1	1CIC	C	RASGNIHNYLA	house mouse	IGKV12-41
L1-10,11,12-A	CDRL1	3KYM	A	RASQSVSSYLA	human	IGKV3-15
L1-10,11,12-A	CDRL1	2VDO	L	HASQGISSNIG	house mouse	IGKV14-100
L1-10,11,12-A	CDRL1	2NY2	C	RASESVSSDLA	human	IGKV3-15
L1-10,11,12-A	CDRL1	4JHA	L	QASQDIVNYLN	human	IGKV1-33
L1-10,11,12-A	CDRL1	3OAZ	K	RASQSIETWLA	human	IGKV1-5
L1-10,11,12-A	CDRL1	1D6V	L	KASQDINSYLS	house mouse	IGKV14-111
L1-10,11,12-A	CDRL1	1VGE	L	RASQGISSALA	human	IGKV1-13
L1-10,11,12-A	CDRL1	2BMK	A	SATSGVNYMH	house mouse	IGKV4-57
L1-10,11,12-A	CDRL1	4G5Z	L	RASQSIGSSLH	human	IGKV1-39
L1-10,11,12-A	CDRL1	3IU4	L	KASQDVSTAVA	house mouse	IGKV6-17
L1-10,11,12-A	CDRL1	3V6O	F	KATQNVRTAVT	house mouse	IGKV6-14
L1-10,11,12-A	CDRL1	4NZR	L	RASQNINKNLA	human	IGKV3-15
L1-10,11,12-A	CDRL1	2HVK	B	RASQSIGTDIH	house mouse	IGKV5-48
L1-10,11,12-A	CDRL1	4KPH	M	SASSSVNYMH	house mouse	IGKV4-80
L1-10,11,12-A	CDRL1	1FVE	A	RASQDVNTAVA	human	IGKV1-39
L1-10,11,12-A	CDRL1	2HFF	L	RASQDVSTAVA	human	IGKV1-39
L1-10,11,12-A	CDRL1	3STZ	B	RASQSIGTDIH	house mouse	IGKV5-48
L1-10,11,12-A	CDRL1	2FR4	L	RASENIYSYLA	house mouse	IGKV12-44
L1-10,11,12-A	CDRL1	3CLF	L	KASQNVGNIIA	house mouse	IGKV6-15
L1-10,11,12-A	CDRL1	4JRE	L	QASQNITNYIV	house mouse	IGKV19-93
L1-10,11,12-A	CDRL1	1CLO	L	RASSSVTYIH	house mouse	IGKV4-72
L1-10,11,12-A	CDRL1	3PNW	A	RASQSVSSAVA	human	IGKV1-39
L1-10,11,12-A	CDRL1	3EYO	A	RASQSVGGYLT	human	IGKV3-11
L1-10,11,12-A	CDRL1	3CVI	L	KASEDIYNRLA	house mouse	IGKV13-84
L1-10,11,12-A	CDRL1	4F33	E	SASSSVSYMH	house mouse	IGKV4-59
L1-10,11,12-A	CDRL1	1BM3	L	RASQSISNNLH	house mouse	IGKV5-43
L1-10,11,12-A	CDRL1	1RZ8	A	RASESVSSDLA	human	IGKV3-15
L1-10,11,12-A	CDRL1	3MXV	L	KASQSVSNDLT	house mouse	IGKV6-32
L1-10,11,12-A	CDRL1	1G7I	A	RASGNIHNYLA	house mouse	IGKV12-41
L1-10,11,12-A	CDRL1	4NCC	1	SASSSVSYMH	house mouse	IGKV4-57
L1-10,11,12-A	CDRL1	2QQN	L	RASQYFSSYLA	human	IGKV1-5
L1-10,11,12-A	CDRL1	4F33	A	SASSSVSYMH	house mouse	IGKV4-59
L1-10,11,12-A	CDRL1	4LSP	L	QASRGIGKDLN	human	IGKV1-NL1
L1-10,11,12-A	CDRL1	4AL8	L	KASQNVRTSVA	human	IGKV1-17
L1-10,11,12-A	CDRL1	1TJH	L	RASQGVTSALA	human	IGKV1D-13
L1-10,11,12-A	CDRL1	3L5Y	L	RASKSISKYLA	house mouse	IGKV12-44
L1-10,11,12-A	CDRL1	1IGC	L	KASENVVTYVS	house mouse	IGKV6-20
L1-10,11,12-A	CDRL1	1HI6	A	KASQDINSFLT	house mouse	IGKV14-111
L1-10,11,12-A	CDRL1	4I2X	C	KASQDVSTAVA	human	IGKV6-17
L1-10,11,12-A	CDRL1	3ZDY	L	HASQGISSNIG	house mouse	IGKV14-100
L1-10,11,12-A	CDRL1	3RVW	C	KASQDIYSYLS	house mouse	IGKV14-111
L1-10,11,12-A	CDRL1	1IKF	L	RASQDISTYLN	house mouse	IGKV10-96
L1-10,11,12-A	CDRL1	1U8Q	A	RASQGVTSALA	human	IGKV1D-13
L1-10,11,12-A	CDRL1	1YYL	Q	RASESVSSDLA	human	IGKV3-15
L1-10,11,12-A	CDRL1	2R8S	L	RASQSVSSAVA	human	IGKV1-39
L1-10,11,12-A	CDRL1	2W9D	L	SASSSVSYMH	house mouse	IGKV4-59
L1-10,11,12-A	CDRL1	2ADG	A	ITSTDIDDDMN	house mouse	IGKV17-121
L1-10,11,12-A	CDRL1	2H9G	L	RASQDVSTAVA	human	IGKV1-39
L1-10,11,12-A	CDRL1	3U79	E	QASQDISNFLI	human	IGKV1-33
L1-10,11,12-A	CDRL1	1K6Q	L	KASRDIKSYLS	house mouse	IGKV14-126
L1-10,11,12-A	CDRL1	1L7I	L	KASQDVSIGVA	human	IGKV1-16
L1-10,11,12-A	CDRL1	2PR4	L	RASQGVTSALA	human	IGKV1D-13
L1-10,11,12-A	CDRL1	1CFQ	A	KASQDINSFLT	house mouse	IGKV14-111
L1-10,11,12-A	CDRL1	4CAD	G	RASGNIHNYLA	house mouse	IGKV12-41
L1-10,11,12-A	CDRL1	3HI6	Y	RASQSIGSYLN	human	IGKV1-39
L1-10,11,12-A	CDRL1	1FJ1	A	KASQDINKYIA	house mouse	IGKV19-93
L1-10,11,12-A	CDRL1	1ZLV	L	RASQSIETWLA	human	IGKV1-5
L1-10,11,12-A	CDRL1	1YQV	L	SASSSVNYMY	house mouse	IGKV4-59
L1-10,11,12-A	CDRL1	2R56	L	RASQGISSRLA	human	IGKV1D-16
L1-10,11,12-A	CDRL1	3OAY	K	RASQSIETWLA	human	IGKV1-5
L1-10,11,12-A	CDRL1	1VFB	A	RASGNIHNYLA	house mouse	IGKV12-41
L1-10,11,12-A	CDRL1	1OPG	L	RASQSISNNLH	house mouse	IGKV5-43
L1-10,11,12-A	CDRL1	2DWE	B	RASQSIGTDIH	house mouse	IGKV5-48
L1-10,11,12-A	CDRL1	3EYQ	C	RASQSVSSYLA	human	IGKV3-11
L1-10,11,12-A	CDRL1	1OM3	M	RASQSIETWLA	human	IGKV1-5
L1-10,11,12-A	CDRL1	1OTS	F	SASSSVSYIH	house mouse	IGKV4-59
L1-10,11,12-A	CDRL1	3QPX	L	KASQNIYNYLN	Norway rat	IGKV22S9
L1-10,11,12-A	CDRL1	3K2U	L	RASQDVSTAVA	human	IGKV1D-13
L1-10,11,12-A	CDRL1	1FNS	L	SASQDINKYLN	house mouse	IGKV10-94
L1-10,11,12-A	CDRL1	1BJ1	L	SASQDISNYLN	human	IGKV1-33
L1-10,11,12-A	CDRL1	4N9G	F	RASQGISNYLA	human	IGKV1-16
L1-10,11,12-A	CDRL1	3G5X	A	HSSQDINSNIG	house mouse	IGKV14-100
L1-10,11,12-A	CDRL1	1ZAN	L	RASEDIYNALA	Norway rat	IGKV12S34
L1-10,11,12-A	CDRL1	4D9R	L	ITSTDIDDDMN	human	IGKV1-27
L1-10,11,12-A	CDRL1	2BX5	M	RASQSISSYLN	human	IGKV1-39
L1-10,11,12-A	CDRL1	2I60	Q	RASESVSSDLA	human	IGKV3-15
L1-10,11,12-A	CDRL1	1QBM	L	RASGNIHNYLA	house mouse	IGKV12-41
L1-10,11,12-A	CDRL1	1P7K	A	RASENIYSYLA	house mouse	IGKV12-44
L1-10,11,12-A	CDRL1	3L95	A	RASQDVSTAVA	human	IGKV1-39
L1-10,11,12-A	CDRL1	1EMT	L	SASQDISNYLN	house mouse	IGKV10-94
L1-10,11,12-A	CDRL1	2VDP	L	HASQGISSNIG	house mouse	IGKV14-100
L1-10,11,12-A	CDRL1	3UPA	A	RASQSISSYLN	human	IGKV1-39
L1-10,11,12-A	CDRL1	1KB5	L	RASKNIYSYLA	house mouse	IGKV12-44
L1-10,11,12-A	CDRL1	2VDR	L	HASQGISSNIG	house mouse	IGKV14-100
L1-10,11,12-A	CDRL1	2QSC	L	QASQDISNYLN	human	IGKV1-33
L1-10,11,12-A	CDRL1	2F5B	L	RASQGVTSALA	human	IGKV1D-13
L1-10,11,12-A	CDRL1	1UAC	L	RASQSIGNNLH	house mouse	IGKV5-43
L1-10,11,12-A	CDRL1	2ADI	A	ITSTDIDDDMN	house mouse	IGKV17-121
L1-10,11,12-A	CDRL1	1E4X	M	RASQDISHYLN	house mouse	IGKV10-96
L1-10,11,12-A	CDRL1	1NMB	L	RASQDISNYLN	house mouse	IGKV10-96
L1-10,11,12-A	CDRL1	3OR7	B	RASQSIGTDIH	house mouse	IGKV5-48
L1-10,11,12-A	CDRL1	1N7M	H	KASQNVGTAVA	house mouse	IGKV6-13
L1-10,11,12-A	CDRL1	4NZU	L	QASQDIAKFLD	human	IGKV1-33
L1-10,11,12-A	CDRL1	1YY9	C	RASQSIGTNIH	house mouse	IGKV5-48
L1-10,11,12-A	CDRL1	3CFD	A	RASQDISNYLN	house mouse	IGKV10-96
L1-10,11,12-A	CDRL1	2BX5	B	RASQSISSYLN	human	IGKV1-39
L1-10,11,12-A	CDRL1	4IOI	A	RASQDVNTAVA	human	IGKV1-39
L1-10,11,12-A	CDRL1	3QPQ	L	RASGNIHNYLA	house mouse	IGKV12-41
L1-10,11,12-A	CDRL1	2NY3	C	RASESVSSDLA	human	IGKV3-15
L1-10,11,12-A	CDRL1	1J1P	L	RASQSIGNNLH	house mouse	IGKV5-43
L1-10,11,12-A	CDRL1	3CDF	A	QASQDISNYLN	human	IGKV1-33
L1-10,11,12-A	CDRL1	1MLC	A	RASQSISNNLH	house mouse	IGKV5-43
L1-10,11,12-A	CDRL1	1J1O	L	RASQSIGNNLH	house mouse	IGKV5-43
L1-10,11,12-A	CDRL1	3MCL	L	SASSSVSYMH	house mouse	IGKV4-59
L1-10,11,12-A	CDRL1	1KIP	A	RASGNIHNYLA	house mouse	IGKV12-41
L1-10,11,12-A	CDRL1	1D5B	L	KASQDINSYLN	house mouse	IGKV14-111
L1-10,11,12-A	CDRL1	2B2X	M	SASSQVNHMF	house mouse	IGKV4-68
L1-10,11,12-A	CDRL1	2VXQ	L	RASQRINTYLN	human	IGKV1-6
L1-10,11,12-A	CDRL1	3U79	C	QASQDISNFLI	human	IGKV1-33
L1-10,11,12-A	CDRL1	1G9M	L	RASESVSSDLA	human	IGKV3-15
L1-10,11,12-A	CDRL1	2J88	L	RASENIYSYLT	house mouse	IGKV12-44
L1-10,11,12-A	CDRL1	3U9P	M	QASQIIYNYIA	Norway rat	IGKV19S2
L1-10,11,12-A	CDRL1	2FJF	A	RASQDVSTAVA	human	IGKV1-39
L1-10,11,12-A	CDRL1	4LLY	D	KASQDVSIGVA	human	IGKV1D-13
L1-10,11,12-A	CDRL1	3EOA	A	RASKTISKYLA	human	IGKV1-16
L1-10,11,12-A	CDRL1	2BX5	A	RASQSISSYLN	human	IGKV1-39
L1-10,11,12-A	CDRL1	3FCT	C	KASQNVGTPVA	house mouse	IGKV6-13
L1-10,11,12-A	CDRL1	2BX5	K	RASQSISSYLN	human	IGKV1-39
L1-10,11,12-A	CDRL1	1AJ7	L	RASQEISGYLS	house mouse	IGKV9-124
L1-10,11,12-A	CDRL1	4LBE	B	RASQSIGTDIH	house mouse	IGKV5-48
L1-10,11,12-A	CDRL1	3IXT	B	SASSRVGYMH	human	IGKV1-5
L1-10,11,12-A	CDRL1	3B9K	L	QASQNIDKYIA	Norway rat	IGKV19S2
L1-10,11,12-A	CDRL1	1DVF	C	RASQDISNYLN	house mouse	IGKV10-96
L1-10,11,12-A	CDRL1	3U30	B	RASQDVSTAVA	human	IGKV1-39
L1-10,11,12-A	CDRL1	2AJ3	E	RASQDIQKFLA	human	IGKV1-9
L1-10,11,12-A	CDRL1	3IDN	A	RASQGVTSALA	human	IGKV1-13
L1-10,11,12-A	CDRL1	1EAP	A	KASQDIKKYIG	house mouse	IGKV19-93
L1-10,11,12-A	CDRL1	2Q1E	D	QASQDINNYLI	human	IGKV1-33
L1-10,11,12-A	CDRL1	1RZG	B	RASQSISNWLA	human	IGKV1-5
L1-10,11,12-A	CDRL1	1BWW	B	QASQDIIKYLN	human	IGKV1-33
L1-10,11,12-A	CDRL1	3IDM	A	RASQGVTSALA	human	IGKV1-13
L1-10,11,12-A	CDRL1	4DKF	M	RASQSISSYLA	human	IGKV1-39
L1-10,11,12-A	CDRL1	1U92	A	RASQGVTSALA	human	IGKV1D-13
L1-10,11,12-A	CDRL1	3MXW	L	KASQSVSNDLT	human	IGKV1-33
L1-10,11,12-A	CDRL1	1FN4	C	KGSQNINNYLA	Norway rat	IGKV22S2
L1-10,11,12-A	CDRL1	3L5W	L	RASKSISKYLA	house mouse	IGKV16-104
L1-10,11,12-A	CDRL1	3FN0	L	RASQSVGRNLG	human	IGKV3D-11
L1-10,11,12-A	CDRL1	4D9R	D	ITSTDIDDDMN	human	IGKV1-27
L1-10,11,12-A	CDRL1	2XKN	C	RASQDISNYLN	house mouse	IGKV10-96
L1-10,11,12-A	CDRL1	3G5Y	A	HSSQDISSNIG	house mouse	IGKV14-100
L1-10,11,12-A	CDRL1	1DQM	L	RASQSISNNLH	house mouse	IGKV5-43
L1-10,11,12-A	CDRL1	3EHB	D	RASENIYSYLA	house mouse	IGKV12-44
L1-10,11,12-A	CDRL1	1AY1	L	SASSSVSYMY	house mouse	IGKV4-55
L1-10,11,12-A	CDRL1	3V0W	L	RASQNINIWLS	house mouse	IGKV11-125
L1-10,11,12-A	CDRL1	1KIR	A	RASGNIHNYLA	house mouse	IGKV12-41
L1-10,11,12-A	CDRL1	3HC3	L	KASQNVGINVA	human	IGKV1-16
L1-10,11,12-A	CDRL1	3HI5	L	RASQSIGSYLN	human	IGKV1-39
L1-10,11,12-A	CDRL1	1A6T	A	SPSSSVSYMQ	house mouse	IGKV4-72
L1-10,11,12-A	CDRL1	3VFG	L	KASQSVSNDVT	house mouse	IGKV6-32
L1-10,11,12-A	CDRL1	4G6J	L	RASQSIGSSLH	human	IGKV1-39
L1-10,11,12-A	CDRL1	2WUC	L	RASQDVSTAVA	human	IGKV1D-13
L1-10,11,12-A	CDRL1	2NY6	C	RASESVSSDLA	human	IGKV3-15
L1-10,11,12-A	CDRL1	1A0Q	L	KASQDIKKYIG	house mouse	IGKV19-93
L1-10,11,12-A	CDRL1	1JHL	L	RASKSISKSLA	house mouse	IGKV16-104
L1-10,11,12-A	CDRL1	1QP1	B	QASQDISDYLI	human	IGKV1-33
L1-10,11,12-A	CDRL1	4LLU	D	KASQDVSIGVA	human	IGKV1-16
L1-10,11,12-A	CDRL1	1G7M	A	RASGNIHNYLA	house mouse	IGKV12-41
L1-10,11,12-A	CDRL1	3RVX	C	KASQDIYSYLS	house mouse	IGKV14-111
L1-10,11,12-A	CDRL1	3QPQ	I	RASGNIHNYLA	house mouse	IGKV12-41
L1-10,11,12-A	CDRL1	1BRE	D	QASQDISDYLI	human	IGKV1-33
L1-10,11,12-A	CDRL1	2FJF	Q	RASQDVSTAVA	human	IGKV1-39
L1-10,11,12-A	CDRL1	1FDL	L	RASGNIHNYLA	house mouse	IGKV12-41
L1-10,11,12-A	CDRL1	1E6O	L	SASSSVSYMH	house mouse	IGKV4-86
L1-10,11,12-A	CDRL1	1U8I	A	RASQGVTSALA	human	IGKV1D-13
L1-10,11,12-A	CDRL1	3FCT	A	KASQNVGTPVA	house mouse	IGKV6-13
L1-10,11,12-A	CDRL1	1UYW	N	KASENVVTYVS	house mouse	IGKV6-20
L1-10,11,12-A	CDRL1	1XF4	A	RASENIYSYLA	house mouse	IGKV12-44
L1-10,11,12-A	CDRL1	3MOB	L	RASQGVTSALA	human	IGKV1-13
L1-10,11,12-A	CDRL1	2BX5	C	RASQSISSYLN	human	IGKV1-39
L1-10,11,12-A	CDRL1	3KR3	L	RASQSISNYLN	human	IGKV1-39
L1-10,11,12-A	CDRL1	3RA7	L	RASQDIKNYLN	house mouse	IGKV10-96
L1-10,11,12-A	CDRL1	1NGX	A	KASQNVGTAVA	house mouse	IGKV6-13
L1-10,11,12-A	CDRL1	3OAZ	L	RASQSIETWLA	human	IGKV1-5
L1-10,11,12-A	CDRL1	3L5X	L	RASKSISKYLA	human	IGKV3-11
L1-10,11,12-A	CDRL1	2VXV	L	RASESISSNLA	human	IGKV3-15
L1-10,11,12-A	CDRL1	3L5W	A	RASKSISKYLA	house mouse	IGKV16-104
L1-10,11,12-A	CDRL1	4G6K	L	RASQDISNYLS	human	IGKV1-39
L1-10,11,12-A	CDRL1	1DEE	E	RTSQSISSYLN	human	IGKV1-39
L1-10,11,12-A	CDRL1	1I8K	A	MTSTDIDDDMN	house mouse	IGKV17-127
L1-10,11,12-A	CDRL1	1UWE	X	AASQNVGTNVA	house mouse	IGKV6-15
L1-10,11,12-A	CDRL1	4LF3	D	RASQGIRNDLG	house mouse	IGKV11-125
L1-10,11,12-A	CDRL1	1MIM	L	SASSSRSYMQ	human	IGKV1-5
L1-10,11,12-A	CDRL1	3B2U	G	RASQSVSSYLA	human	IGKV3D-11
L1-10,11,12-A	CDRL1	1I3G	L	KASQDVGTAVA	house mouse	IGKV6-23
L1-10,11,12-A	CDRL1	2R0L	L	RASQDVSTAVA	human	IGKV1-39
L1-10,11,12-A	CDRL1	4JFX	A	MTSTDIDDDMN	human	IGKV3-11
L1-10,11,12-A	CDRL1	2Z91	B	SASSSVSSVH	house mouse	IGKV4-59
L1-10,11,12-A	CDRL1	3U79	G	QASQDISNFLI	human	IGKV1-33
L1-10,11,12-A	CDRL1	4H88	L	RASQNIGTSIH	house mouse	IGKV5-48
L1-10,11,12-A	CDRL1	2FJF	G	RASQDVSTAVA	human	IGKV1-39
L1-10,11,12-A	CDRL1	1UJ3	A	KASQDIKSFLS	human	IGKV1D-16
L1-10,11,12-A	CDRL1	1FVC	A	RASQDVNTAVA	human	IGKV1-39
L1-10,11,12-A	CDRL1	3B2U	K	RASQSVSSYLA	human	IGKV3D-11
L1-10,11,12-A	CDRL1	4MA7	L	RASQNIGTSIH	house mouse	IGKV5-48
L1-10,11,12-A	CDRL1	1IC7	L	RASQSIGNNLH	house mouse	IGKV5-43
L1-10,11,12-A	CDRL1	1R0A	L	SASQDISSYLN	house mouse	IGKV10-94
L1-10,11,12-A	CDRL1	1XIW	G	RASQDIRNYLN	house mouse	IGKV10-96
L1-10,11,12-A	CDRL1	1G7J	A	RASGNIHNYLA	house mouse	IGKV12-41
L1-10,11,12-A	CDRL1	1U8K	A	RASQGVTSALA	human	IGKV1D-13
L1-10,11,12-A	CDRL1	1FGN	L	KASQDIRKYLN	house mouse	IGKV14-126
L1-10,11,12-A	CDRL1	3PNW	V	RASQSVSSAVA	human	IGKV1-39
L1-10,11,12-A	CDRL1	1AXS	A	KASQDINSYLN	house mouse	IGKV14-111
L1-10,11,12-A	CDRL1	1FVD	A	RASQDVNTAVA	human	IGKV1-39
L1-10,11,12-A	CDRL1	3NCJ	L	RASQSIGLYLA	human	IGKV1-39
L1-10,11,12-A	CDRL1	1BFO	E	KASQNIDKYLN	Norway rat	IGKV22S7
L1-10,11,12-A	CDRL1	1MAM	L	RASQDIYNYLN	house mouse	IGKV10-96
L1-10,11,12-A	CDRL1	4ETQ	L	SASSSVSYMY	house mouse	IGKV4-55
L1-10,11,12-A	CDRL1	1YYM	Q	RASESVSSDLA	human	IGKV3-15
L1-10,11,12-A	CDRL1	3ZE2	F	HASQGISSNIG	house mouse	IGKV14-100
L1-10,11,12-A	CDRL1	2VDQ	L	HASQGISSNIG	house mouse	IGKV14-100
L1-10,11,12-A	CDRL1	2R56	M	RASQGISSRLA	human	IGKV1D-16
L1-10,11,12-A	CDRL1	2Z91	D	SASSSVSSVH	house mouse	IGKV4-59
L1-10,11,12-A	CDRL1	3EOA	L	RASKTISKYLA	human	IGKV1-16
L1-10,11,12-A	CDRL1	2FJF	L	RASQDVSTAVA	human	IGKV1-39
L1-10,11,12-A	CDRL1	1CFN	A	KASQDINSFLT	house mouse	IGKV14-111
L1-10,11,12-A	CDRL1	1ZLV	K	RASQSIETWLA	human	IGKV1-5
L1-10,11,12-A	CDRL1	2BX5	H	RASQSISSYLN	human	IGKV1-39
L1-10,11,12-A	CDRL1	1XF3	A	RASENIYSYLA	house mouse	IGKV12-44
L1-10,11,12-A	CDRL1	4MWF	L	RASQSVSSNLA	human	IGKV3-15
L1-10,11,12-A	CDRL1	1G7H	A	RASGNIHNYLA	house mouse	IGKV12-41
L1-10,11,12-A	CDRL1	4NRX	B	RASQSIGSYLN	human	IGKV1-39
L1-10,11,12-A	CDRL1	2Q8A	L	KASQSVSNDVV	house mouse	IGKV6-32
L1-10,11,12-A	CDRL1	4LCU	B	RASQSIGTDIH	house mouse	IGKV5-48
L1-10,11,12-A	CDRL1	4GW1	A	RASQSIGTNIH	house mouse	IGKV5-48
L1-10,11,12-A	CDRL1	2BX5	F	RASQSISSYLN	human	IGKV1-39
L1-10,11,12-A	CDRL1	1HH9	A	KASQDINSFLT	house mouse	IGKV14-111
L1-10,11,12-A	CDRL1	1KCV	L	KASENVGTYVS	house mouse	IGKV6-20
L1-10,11,12-A	CDRL1	4AG4	L	SASSSVTFMY	house mouse	IGKV4-68
L1-10,11,12-A	CDRL1	4HXA	L	SVSSSVNYMH	house mouse	IGKV4-63
L1-10,11,12-A	CDRL1	2I5Y	L	RASESVSSDLA	human	IGKV3-15
L1-10,11,12-A	CDRL1	1DQD	L	SASSSVSYMH	house mouse	IGKV4-57
L1-10,11,12-A	CDRL1	3U79	H	QASQDISNFLI	human	IGKV1-33
L1-10,11,12-A	CDRL1	3RVU	C	KASQDIYSYLS	house mouse	IGKV14-111
L1-10,11,12-A	CDRL1	1B6D	B	QASQDISSYLN	human	IGKV1-33
L1-10,11,12-A	CDRL1	2XRA	L	QASQDIRNHLN	human	IGKV1-33
L1-10,11,12-A	CDRL1	12E8	M	KASQNVGTAVA	house mouse	IGKV6-13
L1-10,11,12-A	CDRL1	6FAB	L	RASQDINNFLN	house mouse	IGKV10-96
L1-10,11,12-A	CDRL1	4KI5	F	RASQEISGYLS	house mouse	IGKV9-124
L1-10,11,12-A	CDRL1	1WTL	A	RASQDITNYVN	human	IGKV1-33
L1-10,11,12-A	CDRL1	1E4X	L	RASQDISHYLN	house mouse	IGKV10-96
L1-10,11,12-A	CDRL1	4ENE	F	SASSSVSYIH	house mouse	IGKV4-59
L1-10,11,12-A	CDRL1	1RIH	L	RASQSISNNLH	house mouse	IGKV5-43
L1-10,11,12-A	CDRL1	4F3F	A	SASSSVSYMH	house mouse	IGKV4-59
L1-10,11,12-A	CDRL1	3B2U	U	RASQSVSSYLA	human	IGKV3D-11
L1-10,11,12-A	CDRL1	1UM5	L	RASQEISGYLY	house mouse	IGKV9-124
L1-10,11,12-A	CDRL1	1CIC	A	KASQDVRIAVA	house mouse	IGKV6-23
L1-10,11,12-A	CDRL1	4HHA	A	RASQSVGGYLT	human	IGKV3-11
L1-10,11,12-A	CDRL1	1LK3	M	KASESVTSRMH	Norway rat	IGKV3S11
L1-10,11,12-A	CDRL1	1XGT	A	RASQSISNNLH	house mouse	IGKV5-43
L1-10,11,12-A	CDRL1	3U79	F	QASQDISNFLI	human	IGKV1-33
L1-10,11,12-A	CDRL1	2P8L	A	RASQGVTSALA	human	IGKV1D-13
L1-10,11,12-A	CDRL1	4DGV	L	RASQSVSSYLA	human	IGKV3-11
L1-10,11,12-A	CDRL1	1QP1	C	QASQDISDYLI	human	IGKV1-33
L1-10,11,12-A	CDRL1	1YJD	L	HASQNIYVWLN	house mouse	IGKV10-94
L1-10,11,12-A	CDRL1	1ZLS	L	RASQSIETWLA	human	IGKV1-5
L1-10,11,12-A	CDRL1	2OSL	L	RASSSVSYIH	house mouse	IGKV4-72
L1-10,11,12-A	CDRL1	1R3J	A	RASQSIGTDIH	house mouse	IGKV5-48
L1-10,11,12-A	CDRL1	2IH1	B	RASQSIGTDIH	house mouse	IGKV5-48
L1-10,11,12-A	CDRL1	1YYM	L	RASESVSSDLA	human	IGKV3-15
L1-10,11,12-A	CDRL1	1IC5	L	RASQSIGNNLH	house mouse	IGKV5-43
L1-10,11,12-A	CDRL1	1OP3	L	RASQSIETWLA	human	IGKV1-5
L1-10,11,12-A	CDRL1	1OP3	K	RASQSIETWLA	human	IGKV1-5
L1-10,11,12-A	CDRL1	1OSP	L	KASEDIYSRLA	house mouse	IGKV13-84
L1-10,11,12-A	CDRL1	1PG7	M	RASRDIKSYLN	human	IGKV1-39
L1-10,11,12-A	CDRL1	3B2U	L	RASQSVSSYLA	human	IGKV3D-11
L1-10,11,12-A	CDRL1	1A7N	L	RASGNIHNYLA	house mouse	IGKV12-41
L1-10,11,12-A	CDRL1	1C08	A	RASQSIGNNLH	house mouse	IGKV5-43
L1-10,11,12-A	CDRL1	2BDN	L	KATEDIYNRLA	house mouse	IGKV13-84
L1-10,11,12-A	CDRL1	1FJ1	C	KASQDINKYIA	house mouse	IGKV19-93
L1-10,11,12-A	CDRL1	2QQK	L	RASQDVSTAVA	human	IGKV1D-13
L1-10,11,12-A	CDRL1	3GRW	L	RASQDVSTAVA	human	IGKV1-39
L1-10,11,12-A	CDRL1	1JGL	L	RASGNIHNYLA	house mouse	IGKV12-41
L1-10,11,12-A	CDRL1	3L7F	L	RASKSISKYLA	human	IGKV3-11
L1-10,11,12-A	CDRL1	4IJ3	B	KASQDVSTAVA	house mouse	IGKV6-17
L1-10,11,12-A	CDRL1	3KYM	M	RASQSVSSYLA	human	IGKV3-15
L1-10,11,12-A	CDRL1	1U8H	A	RASQGVTSALA	human	IGKV1D-13
L1-10,11,12-A	CDRL1	1DQQ	A	RASQSISNNLH	house mouse	IGKV5-43
L1-10,11,12-A	CDRL1	3CLE	L	KASQNVGNIIA	house mouse	IGKV6-15
L1-10,11,12-A	CDRL1	2YC1	B	RASQSVRSYLA	human	IGKV3D-11
L1-10,11,12-A	CDRL1	3CDF	C	QASQDISNYLN	human	IGKV1-33
L1-10,11,12-A	CDRL1	3Q1S	L	RASQSVGRNLG	human	IGKV3D-11
L1-10,11,12-A	CDRL1	2I60	L	RASESVSSDLA	human	IGKV3-15
L1-10,11,12-A	CDRL1	1B6D	A	QASQDISSYLN	human	IGKV1-33
L1-10,11,12-A	CDRL1	1BVK	A	RASGNIHNYLA	human	IGKV1-27
L1-10,11,12-A	CDRL1	2F5A	L	RASQGVTSALA	human	IGKV1D-13
L1-10,11,12-A	CDRL1	2HVJ	B	RASQSIGTDIH	house mouse	IGKV5-48
L1-10,11,12-A	CDRL1	4JO4	M	QASETISNYLA	rabbit	IGKV1S3
L1-10,11,12-A	CDRL1	3L7E	L	RASKSISKYLA	house mouse	IGKV16-104
L1-10,11,12-A	CDRL1	1HEZ	A	RTSQSISSYLN	human	IGKV1-39
L1-10,11,12-A	CDRL1	3G5X	C	HSSQDINSNIG	house mouse	IGKV14-100
L1-10,11,12-A	CDRL1	1UWX	K	LASQTIGTWLA	house mouse	IGKV12-98
L1-10,11,12-A	CDRL1	2VH5	L	RASQSISSYLN	human	IGKV1-39
L1-10,11,12-A	CDRL1	4KVC	L	KASENVVTYVS	house mouse	IGKV6-20
L1-10,11,12-A	CDRL1	2DQC	L	RASQSIGNNLH	house mouse	IGKV5-43
L1-10,11,12-A	CDRL1	2AEP	L	KASQNVGTNVA	house mouse	IGKV6-15
L1-10,11,12-A	CDRL1	2DQH	L	RASQSIGNNLH	house mouse	IGKV5-43
L1-10,11,12-A	CDRL1	3EYF	C	RASQSVGGYLT	human	IGKV3-11
L1-10,11,12-A	CDRL1	1S5H	A	RASQSIGTDIH	house mouse	IGKV5-48
L1-10,11,12-A	CDRL1	2FJF	O	RASQDVSTAVA	human	IGKV1-39
L1-10,11,12-A	CDRL1	2OQJ	A	RASQSIETWLA	human	IGKV1-5
L1-10,11,12-A	CDRL1	4KI5	D	SASSTVSYMY	house mouse	IGKV4-55
L1-10,11,12-A	CDRL1	4HKZ	A	RASQDVNTAVA	human	IGKV1-39
L1-10,11,12-A	CDRL1	2V17	L	RASKSIRKFLA	house mouse	IGKV16-104
L1-10,11,12-A	CDRL1	1GHF	L	RESQDISNSLN	house mouse	IGKV10-96
L1-10,11,12-A	CDRL1	4N9G	L	RASQGISNYLA	human	IGKV1-16
L1-10,11,12-A	CDRL1	2VDK	L	HASQGISSNIG	house mouse	IGKV14-100
L1-10,11,12-A	CDRL1	1U91	A	RASQGVTSALA	human	IGKV1D-13
L1-10,11,12-A	CDRL1	1AD0	A	RASSSVTYIH	human	IGKV1-16
L1-10,11,12-A	CDRL1	4DGY	L	RASQSVSSYLA	human	IGKV3-11
L1-10,11,12-A	CDRL1	3U30	E	RASQDVSTAVA	human	IGKV1-39
L1-10,11,12-A	CDRL1	1A2Y	A	RASGNIHNYLA	house mouse	IGKV12-41
L1-10,11,12-A	CDRL1	1DQJ	A	RASQSISNNLH	house mouse	IGKV5-43
L1-10,11,12-A	CDRL1	1IGT	A	HASQNINVWLS	house mouse	IGKV10-94
L1-10,11,12-A	CDRL1	3HNT	L	RASQDIGSYLN	house mouse	IGKV10-96
L1-10,11,12-A	CDRL1	2Q1E	A	QASQDINNYLI	human	IGKV1-33
L1-10,11,12-A	CDRL1	4MA8	L	RASQNIGTSIH	house mouse	IGKV5-48
L1-10,11,12-A	CDRL1	1JHK	L	RASGNIHNYLA	house mouse	IGKV12-41
L1-10,11,12-A	CDRL1	2FJG	A	RASQDVSTAVA	human	IGKV1-39
L1-10,11,12-A	CDRL1	1MEX	L	KASQNVGTNVA	house mouse	IGKV6-15
L1-10,11,12-A	CDRL1	3EYF	A	RASQSVGGYLT	human	IGKV3-11
L1-10,11,12-A	CDRL1	3QPQ	C	RASGNIHNYLA	house mouse	IGKV12-41
L1-10,11,12-A	CDRL1	4ENE	D	SASSSVSYIH	house mouse	IGKV4-59
L1-10,11,12-A	CDRL1	2XKN	A	RASQDISNYLN	house mouse	IGKV10-96
L1-10,11,12-A	CDRL1	3D0V	A	RASQGVTSALA	human	IGKV1D-13
L1-10,11,12-A	CDRL1	4HH9	C	RASQSVGGYLT	human	IGKV3-11
L1-10,11,12-A	CDRL1	1PG7	L	RASRDIKSYLN	human	IGKV1-39
L1-10,11,12-A	CDRL1	1XGR	A	RASQSISNNLH	house mouse	IGKV5-43
L1-10,11,12-A	CDRL1	1QBL	L	RASGNIHNYLA	house mouse	IGKV12-41
L1-10,11,12-A	CDRL1	1U93	A	RASQGVTSALA	human	IGKV1D-13
L1-10,11,12-A	CDRL1	1V7M	L	SASSSVSYMY	house mouse	IGKV4-57
L1-10,11,12-A	CDRL1	2NLJ	A	RASQSIGTDIH	house mouse	IGKV5-48
L1-10,11,12-A	CDRL1	1MHP	Y	SASSSVNHMF	human	IGKV1D-13
L1-10,11,12-A	CDRL1	1OAK	L	SASQDINKYLN	house mouse	IGKV10-94
L1-10,11,12-A	CDRL1	2A6J	L	RASQDISNYLN	house mouse	IGKV10-96
L1-10,11,12-A	CDRL1	2HFF	A	RASQDVSTAVA	human	IGKV1-39
L1-10,11,12-A	CDRL1	2P7T	B	RASQSIGTDIH	house mouse	IGKV5-48
L1-10,11,12-A	CDRL1	1ZLU	L	RASQSIETWLA	human	IGKV1-5
L1-10,11,12-A	CDRL1	2FJF	J	RASQDVSTAVA	human	IGKV1-39
L1-10,11,12-A	CDRL1	2FJF	C	RASQDVSTAVA	human	IGKV1-39
L1-10,11,12-A	CDRL1	1NCC	L	KASQDVSTAVV	house mouse	IGKV6-25
L1-10,11,12-A	CDRL1	4JO3	M	QASETISNYLA	rabbit	IGKV1S3
L1-10,11,12-A	CDRL1	1CZ8	L	SASQDISNYLN	human	IGKV1-16
L1-10,11,12-A	CDRL1	2CMR	L	RASEGIYHWLA	human	IGKV1-5
L1-10,11,12-A	CDRL1	4L5F	L	ITSTDIDDDMN	house mouse	IGKV17-127
L1-10,11,12-A	CDRL1	2Q76	C	RASQSISNNLH	house mouse	IGKV5-43
L1-10,11,12-A	CDRL1	2I5Y	Q	RASESVSSDLA	human	IGKV3-15
L1-10,11,12-A	CDRL1	2J4W	L	RARSSVSYMH	house mouse	IGKV4-72
L1-10,11,12-A	CDRL1	2BX5	I	RASQSISSYLN	human	IGKV1-39
L1-10,11,12-A	CDRL1	2YBR	E	RASQSVRSYLA	human	IGKV3D-11
L1-10,11,12-A	CDRL1	1A7O	L	RASGNIHNYLA	house mouse	IGKV12-41
L1-10,11,12-A	CDRL1	3NAA	L	RASQSIGLYLA	human	IGKV1-39
L1-10,11,12-A	CDRL1	4HJG	A	RASQDVNTAVA	human	IGKV1-39
L1-10,11,12-A	CDRL1	3I9G	L	ITTTDIDDDMN	house mouse	IGKV17-121
L1-10,11,12-A	CDRL1	1A6T	C	SPSSSVSYMQ	house mouse	IGKV4-72
L1-10,11,12-A	CDRL1	2IFF	L	SASSSVNYMY	house mouse	IGKV4-59
L1-10,11,12-A	CDRL1	4CAD	A	RASGNIHNYLA	house mouse	IGKV12-41
L1-10,11,12-A	CDRL1	3LIZ	L	KASQDINNYLS	house mouse	IGKV14-111
L1-10,11,12-A	CDRL1	3PNW	G	RASQSVSSAVA	human	IGKV1-39
L1-10,11,12-A	CDRL1	1DQQ	C	RASQSISNNLH	house mouse	IGKV5-43
L1-10,11,12-A	CDRL1	3CDC	A	QASQDISNYLI	human	IGKV1-33
L1-10,11,12-A	CDRL1	3OR6	B	RASQSIGTDIH	house mouse	IGKV5-48
L1-10,11,12-A	CDRL1	1P2C	D	RASQSISNNLH	house mouse	IGKV5-43
L1-10,11,12-A	CDRL1	2DQF	A	RASQSIGNNLH	house mouse	IGKV5-43
L1-10,11,12-A	CDRL1	3U7A	A	QASQDINNFLI	human	IGKV1-33
L1-10,11,12-A	CDRL1	3CDF	B	QASQDISNYLN	human	IGKV1-33
L1-10,11,12-A	CDRL1	2EKS	A	RASQSIGNNLH	human	IGKV3-15
L1-10,11,12-A	CDRL1	1JV5	A	RASQDINNYLN	human	IGKV1-33
L1-10,11,12-A	CDRL1	2VDL	L	HASQGISSNIG	house mouse	IGKV14-100
L1-10,11,12-A	CDRL1	3DVI	A	QASQDISNYLI	human	IGKV1-33
L1-10,11,12-A	CDRL1	1HKL	L	RASQEINGYLG	house mouse	IGKV9-124
L1-10,11,12-A	CDRL1	1R3K	A	RASQSIGTDIH	house mouse	IGKV5-48
L1-10,11,12-A	CDRL1	2Q1E	C	QASQDINNYLI	human	IGKV1-33
L1-10,11,12-A	CDRL1	3U6R	L	RASQSVNKYLA	human	IGKV3-11
L1-10,11,12-A	CDRL1	1GAF	L	RASQEINGYLG	house mouse	IGKV9-124
L1-10,11,12-A	CDRL1	3RVT	C	KASQDIYSYLS	house mouse	IGKV14-111
L1-10,11,12-A	CDRL1	4KPH	L	SASSSVNYMH	house mouse	IGKV4-80
L1-10,11,12-A	CDRL1	4FFV	C	RASSSVNNMH	house mouse	IGKV4-72
L1-10,11,12-A	CDRL1	3BN9	C	RASQGISSYLA	human	IGKV1-12
L1-10,11,12-A	CDRL1	3U6R	B	RASQSVNKYLA	human	IGKV3-11
L1-10,11,12-A	CDRL1	4N9G	N	RASQGISNYLA	human	IGKV1-16
L1-10,11,12-A	CDRL1	2DQD	L	RASQSIGNNLH	house mouse	IGKV5-43
L1-10,11,12-A	CDRL1	4ETQ	B	SASSSVSYMY	house mouse	IGKV4-55
L1-10,11,12-A	CDRL1	3IXT	L	SASSRVGYMH	human	IGKV1-5
L1-10,11,12-A	CDRL1	1FVD	C	RASQDVNTAVA	human	IGKV1-39
L1-10,11,12-A	CDRL1	1JPS	L	RASRDIKSYLN	human	IGKV1-39
L1-10,11,12-A	CDRL1	3HNS	L	RASQDIGSYLN	house mouse	IGKV10-96
L1-10,11,12-A	CDRL1	1ZLU	K	RASQSIETWLA	human	IGKV1-5
L1-10,11,12-A	CDRL1	3DRQ	A	RASQGVTSALA	human	IGKV1D-13
L1-10,11,12-A	CDRL1	1WCB	L	SATSGVNYMH	house mouse	IGKV4-57
L1-10,11,12-A	CDRL1	1FE8	L	RASQDIGNYLN	house mouse	IGKV10-96
L1-10,11,12-A	CDRL1	2VXU	M	RASQDIGSKLY	house mouse	IGKV9-120
L1-10,11,12-A	CDRL1	2VXT	L	RASQDIGSKLY	house mouse	IGKV9-120
L1-10,11,12-A	CDRL1	1YY8	C	RASQSIGTNIH	house mouse	IGKV5-48
L1-10,11,12-A	CDRL1	4JFZ	L	MTSTDIDDDMN	human	IGKV3-11
L1-10,11,12-A	CDRL1	4GMT	M	KASQNVDTNVA	house mouse	IGKV6-15
L1-10,11,12-A	CDRL1	1CZ8	X	SASQDISNYLN	human	IGKV1-16
L1-10,11,12-A	CDRL1	3NIG	L	HASQGISSNIG	house mouse	IGKV14-100
L1-10,11,12-A	CDRL1	1AXS	L	KASQDINSYLN	house mouse	IGKV14-111
L1-10,11,12-A	CDRL1	3IDJ	A	RASQGVTSALA	human	IGKV1-13
L1-10,11,12-A	CDRL1	3B2U	R	RASQSVSSYLA	human	IGKV3D-11
L1-10,11,12-A	CDRL1	1NCA	L	KASQDVSTAVV	house mouse	IGKV6-25
L1-10,11,12-A	CDRL1	2Q20	A	QASQDISNYLN	human	IGKV1-33
L1-10,11,12-A	CDRL1	1BJ1	J	SASQDISNYLN	human	IGKV1-33
L1-10,11,12-A	CDRL1	2Q20	B	QASQDISNYLN	human	IGKV1-33
L1-10,11,12-A	CDRL1	4D9Q	L	ITSTDIDDDMN	human	IGKV1-27
L1-10,11,12-A	CDRL1	2NY0	C	RASESVSSDLA	human	IGKV3-15
L1-10,11,12-A	CDRL1	3V0V	L	RASQNINIWLS	house mouse	IGKV11-125
L1-10,11,12-A	CDRL1	1R3I	L	RASQSIGTDIH	house mouse	IGKV5-48
L1-10,11,12-A	CDRL1	1NCB	L	KASQDVSTAVV	house mouse	IGKV6-25
L1-10,11,12-A	CDRL1	3G5V	A	HSSQDINSNIG	house mouse	IGKV14-100
L1-10,11,12-A	CDRL1	1XF3	L	RASENIYSYLA	house mouse	IGKV12-44
L1-10,11,12-A	CDRL1	3UC0	M	RASQDISIRLN	human	IGKV1-13
L1-10,11,12-A	CDRL1	1BZ7	A	RASQDIGNFLN	house mouse	IGKV10-96
L1-10,11,12-A	CDRL1	4MSW	B	RASQSIGTDIH	house mouse	IGKV5-48
L1-10,11,12-A	CDRL1	2OQJ	J	RASQSIETWLA	human	IGKV1-5
L1-10,11,12-A	CDRL1	3DVF	A	QASQDITNHLN	human	IGKV1-33
L1-10,11,12-A	CDRL1	2HMI	C	SASQDISSYLN	house mouse	IGKV10-94
L1-10,11,12-A	CDRL1	3HI6	L	RASQSIGSYLN	human	IGKV1-39
L1-10,11,12-A	CDRL1	3CDF	F	QASQDISNYLN	human	IGKV1-33
L1-10,11,12-A	CDRL1	1SEQ	L	SASSSVSYMH	house mouse	IGKV4-80
L1-10,11,12-A	CDRL1	1XF2	A	RASENIYSYLA	house mouse	IGKV12-44
L1-10,11,12-A	CDRL1	3SKJ	M	RASQSISTWLA	human	IGKV1-5
L1-10,11,12-A	CDRL1	1CT8	C	RASQSVSNKLH	house mouse	IGKV5-43
L1-10,11,12-A	CDRL1	1IVL	A	RASQSIGNRLF	house mouse	IGKV5-43
L1-10,11,12-A	CDRL1	1TJI	L	RASQGVTSALA	human	IGKV1D-13
L1-10,11,12-A	CDRL1	4HBC	L	QASQSISSYLA	rabbit	IGKV1S3
L1-10,11,12-A	CDRL1	2P8P	A	RASQGVTSALA	human	IGKV1D-13
L1-10,11,12-A	CDRL1	3CDY	B	QASQDINNYLI	human	IGKV1-33
L1-10,11,12-A	CDRL1	1DEE	C	RTSQSISSYLN	human	IGKV1-39
L1-10,11,12-A	CDRL1	2BX5	L	RASQSISSYLN	human	IGKV1-39
L1-10,11,12-A	CDRL1	1IVL	B	RASQSIGNRLF	house mouse	IGKV5-43
L1-10,11,12-A	CDRL1	4F33	G	SASSSVSYMH	house mouse	IGKV4-59
L1-10,11,12-A	CDRL1	2Q76	A	RASQSISNNLH	house mouse	IGKV5-43
L1-10,11,12-A	CDRL1	2DQG	L	RASQSIGNNLH	house mouse	IGKV5-43
L1-10,11,12-A	CDRL1	2IH3	B	RASQSIGTDIH	house mouse	IGKV5-48
L1-10,11,12-A	CDRL1	1MLC	C	RASQSISNNLH	house mouse	IGKV5-43
L1-10,11,12-A	CDRL1	1CT8	A	RASQSVSNKLH	house mouse	IGKV5-43
L1-10,11,12-A	CDRL1	3KYM	G	RASQSVSSYLA	human	IGKV3-15
L1-10,11,12-A	CDRL1	2E27	L	KANQDIKKKIA	house mouse	IGKV19-93
L1-10,11,12-A	CDRL1	1FE8	N	RASQDIGNYLN	house mouse	IGKV10-96
L1-10,11,12-A	CDRL1	1D5I	L	KASQDINSYLS	house mouse	IGKV14-111
L1-10,11,12-A	CDRL1	1VFA	A	RASGNIHNYLA	house mouse	IGKV12-41
L1-10,11,12-A	CDRL1	4JFX	L	MTSTDIDDDMN	human	IGKV3-11
L1-10,11,12-A	CDRL1	1BRE	A	QASQDISDYLI	human	IGKV1-33
L1-10,11,12-A	CDRL1	4DGI	L	RASQNIGTSIH	house mouse	IGKV5-48
L1-10,11,12-A	CDRL1	1NMC	L	RASQDISNYLN	house mouse	IGKV10-96
L1-10,11,12-A	CDRL1	4FNL	L	QASQDIRKFLN	human	IGKV1-33
L1-10,11,12-A	CDRL1	3NAC	L	RASQSIGLYLA	human	IGKV1-39
L1-10,11,12-A	CDRL1	1RZJ	L	RASESVSSDLA	human	IGKV3-15
L1-10,11,12-A	CDRL1	4LLW	B	KASQDVSIGVA	human	IGKV1-16
L1-10,11,12-A	CDRL1	3L7E	A	RASKSISKYLA	house mouse	IGKV16-104
L1-10,11,12-A	CDRL1	3EYO	C	RASQSVGGYLT	human	IGKV3-11
L1-10,11,12-A	CDRL1	3CFD	L	RASQDISNYLN	house mouse	IGKV10-96
L1-10,11,12-A	CDRL1	4HFW	A	RASQSISNYLN	human	IGKV1-6
L1-10,11,12-A	CDRL1	1B0W	C	QASQDISDYLI	human	IGKV1-33
L1-10,11,12-A	CDRL1	3T3P	F	HASQGISSNIG	house mouse	IGKV14-100
L1-10,11,12-A	CDRL1	4GW5	C	RASQSIGTNIH	house mouse	IGKV5-48
L1-10,11,12-A	CDRL1	1XGP	A	RASQSISNNLH	house mouse	IGKV5-43
L1-10,11,12-A	CDRL1	3L1O	L	RASKSIRKFLA	house mouse	IGKV16-104
L1-10,11,12-A	CDRL1	1SY6	L	SASSSVSYMN	house mouse	IGKV4-59
L1-10,11,12-A	CDRL1	2H9G	A	RASQDVSTAVA	human	IGKV1-39
L1-10,11,12-A	CDRL1	1LK3	L	KASESVTSRMH	Norway rat	IGKV3S11
L1-10,11,12-A	CDRL1	1YY8	A	RASQSIGTNIH	house mouse	IGKV5-48
L1-10,11,12-A	CDRL1	3B2U	D	RASQSVSSYLA	human	IGKV3D-11
L1-10,11,12-A	CDRL1	1P2C	A	RASQSISNNLH	house mouse	IGKV5-43
L1-10,11,12-A	CDRL1	4GW1	C	RASQSIGTNIH	house mouse	IGKV5-48
L1-10,11,12-A	CDRL1	2Q8B	L	KASQSVSNDVV	house mouse	IGKV6-32
L1-10,11,12-A	CDRL1	1FVE	C	RASQDVNTAVA	human	IGKV1-39
L1-10,11,12-A	CDRL1	3EFD	L	RASQSVSSAVA	human	IGKV1-39
L1-10,11,12-A	CDRL1	1I8M	L	RASENIYSYLA	house mouse	IGKV12-44
L1-10,11,12-A	CDRL1	4ERS	L	RASQGIRNDLG	human	IGKV1-17
L1-10,11,12-A	CDRL1	3U79	D	QASQDISNFLI	human	IGKV1-33
L1-10,11,12-A	CDRL1	3NIF	L	HASQGISSNIG	house mouse	IGKV14-100
L1-10,11,12-A	CDRL1	2NY5	L	RASESVSSDLA	human	IGKV3-15
L1-10,11,12-A	CDRL1	1BWW	A	QASQDIIKYLN	human	IGKV1-33
L1-10,11,12-A	CDRL1	1DVF	A	RASGNIHNYLA	house mouse	IGKV12-41
L1-10,11,12-A	CDRL1	4DKF	L	RASQSISSYLA	human	IGKV1-39
L1-10,11,12-A	CDRL1	2W0F	B	RASQSIGTDIH	house mouse	IGKV5-48
L1-10,11,12-A	CDRL1	3U79	A	QASQDISNFLI	human	IGKV1-33
L1-10,11,12-A	CDRL1	1RZ8	C	RASESVSSDLA	human	IGKV3-15
L1-10,11,12-A	CDRL1	1T3F	A	KASENVDTYVS	human	IGKV1-5
L1-10,11,12-A	CDRL1	3RVV	C	KASQDIYSYLS	house mouse	IGKV14-111
L1-10,11,12-A	CDRL1	2PW1	A	RASQGVTSALA	human	IGKV1D-13
L1-10,11,12-A	CDRL1	3BKY	L	RASSSVSYMH	house mouse	IGKV4-72
L1-10,11,12-A	CDRL1	1RZ7	L	RASQDISTWLA	human	IGKV1-12
L1-10,11,12-A	CDRL1	1K4C	B	RASQSIGTDIH	house mouse	IGKV5-48
L1-10,11,12-A	CDRL1	1CFT	A	KASQDINSFLT	house mouse	IGKV14-111
L1-10,11,12-A	CDRL1	3CMO	X	RASQDISNYLN	house mouse	IGKV10-94
L1-10,11,12-A	CDRL1	2FJF	W	RASQDVSTAVA	human	IGKV1-39
L1-10,11,12-A	CDRL1	1CE1	L	KASQNIDKYLN	human	IGKV1-33
L1-10,11,12-A	CDRL1	4EBQ	L	SASSSVSYMY	house mouse	IGKV4-55
L1-10,11,12-A	CDRL1	1RJL	A	HASQNINVWLN	house mouse	IGKV11-125
L1-10,11,12-A	CDRL1	3U9P	L	QASQIIYNYIA	Norway rat	IGKV19S2
L1-10,11,12-A	CDRL1	1G7L	A	RASGNIHNYLA	house mouse	IGKV12-41
L1-10,11,12-A	CDRL1	4KUC	D	RASKSVSYMH	house mouse	IGKV3-12
L1-10,11,12-A	CDRL1	1C5C	L	RTSQEISGYLS	house mouse	IGKV9-124
L1-10,11,12-A	CDRL1	1NGX	L	KASQNVGTAVA	house mouse	IGKV6-13
L1-10,11,12-A	CDRL1	4GW5	A	RASQSIGTNIH	house mouse	IGKV5-48
L1-10,11,12-A	CDRL1	3IDG	A	RASQGVTSALA	human	IGKV1-13
L1-10,11,12-A	CDRL1	4ALA	L	KASQNVRTSVA	house mouse	IGKV6-14
L1-10,11,12-A	CDRL1	4JG1	L	MTSTDIDDDMN	human	IGKV3-11
L1-10,11,12-A	CDRL1	2YMX	L	RTSENIDSYLA	house mouse	IGKV12-46
L1-10,11,12-A	CDRL1	4G7Y	L	RASQSVSSAVA	human	IGKV1-5
L1-10,11,12-A	CDRL1	4GMT	L	KASQNVDTNVA	house mouse	IGKV6-15
L1-10,11,12-A	CDRL1	1IGM	L	QASQDISNYLA	human	IGKV1-33
L1-10,11,12-A	CDRL1	2BX5	N	RASQSISSYLN	human	IGKV1-39
L1-10,11,12-A	CDRL1	1PSK	L	SASSSVSNIH	house mouse	IGKV4-57
L1-10,11,12-A	CDRL1	3HB3	D	RASENIYSYLA	house mouse	IGKV12-44
L1-10,11,12-A	CDRL1	1KCS	L	KASENVGTYVS	house mouse	IGKV6-20
L1-10,11,12-A	CDRL1	3L95	L	RASQDVSTAVA	human	IGKV1-39
L1-10,11,12-A	CDRL1	2DQE	L	RASQSIGNNLH	house mouse	IGKV5-43
L1-10,11,12-A	CDRL1	1E4W	L	RASQDISHYLN	house mouse	IGKV10-96
L1-10,11,12-A	CDRL1	1K4D	B	RASQSIGTDIH	house mouse	IGKV5-48
L1-10,11,12-A	CDRL1	2A6I	A	RASQDISNYLN	house mouse	IGKV10-96
L1-10,11,12-A	CDRL1	1UWX	L	LASQTIGTWLA	house mouse	IGKV12-98
L1-10,11,12-A	CDRL1	4CAD	J	RASGNIHNYLA	house mouse	IGKV12-41
L1-10,11,12-A	CDRL1	1FAI	L	RASQDISNYLN	house mouse	IGKV10-96
L1-10,11,12-A	CDRL1	3BN9	E	RASQGISSYLA	human	IGKV1-12
L1-10,11,12-A	CDRL1	2ATK	B	RASQSIGTDIH	house mouse	IGKV5-48
L1-10,11,12-A	CDRL1	2BX5	D	RASQSISSYLN	human	IGKV1-39
L1-10,11,12-A	CDRL1	3A6C	L	RASQSIGNNLH	house mouse	IGKV5-43
L1-10,11,12-A	CDRL1	1U8M	A	RASQGVTSALA	human	IGKV1D-13
L1-10,11,12-A	CDRL1	3MOD	L	RASQGVTSALA	human	IGKV1-13
L1-10,11,12-A	CDRL1	1NGY	A	KASQNVGTPVA	house mouse	IGKV6-13
L1-10,11,12-A	CDRL1	4JM4	L	RASQNINKNLA	human	IGKV3-15
L1-10,11,12-A	CDRL1	1ZWI	B	RASQSIGTDIH	house mouse	IGKV5-48
L1-10,11,12-A	CDRL1	3I75	A	QSSQDINKYIG	house mouse	IGKV19-93
L1-10,11,12-A	CDRL1	2JK5	B	RASQSIGTDIH	house mouse	IGKV5-48
L1-10,11,12-A	CDRL1	1XIW	C	RASQDIRNYLN	house mouse	IGKV10-96
L1-10,11,12-A	CDRL1	1REI	B	QASQDIIKYLN	human	IGKV1-33
L1-10,11,12-A	CDRL1	4G3Y	L	RASQFVGSSIH	house mouse	IGKV5-48
L1-10,11,12-A	CDRL1	2NXY	C	RASESVSSDLA	human	IGKV3-15
L1-10,11,12-A	CDRL1	1NDM	A	RASQSISNNLH	house mouse	IGKV5-43
L1-10,11,12-A	CDRL1	1DEE	A	RTSQSISSYLN	human	IGKV1-39
L1-10,11,12-A	CDRL1	2YBR	H	RASQSVRSYLA	human	IGKV3D-11
L1-10,11,12-A	CDRL1	4JO3	L	QASETISNYLA	rabbit	IGKV1S3
L1-10,11,12-A	CDRL1	4NRX	L	RASQSIGSYLN	human	IGKV1-39
L1-10,11,12-A	CDRL1	4LMQ	I	RASESISYSLS	human	IGKV1-5
L1-10,11,12-A	CDRL1	4JPI	B	RASQSVSSYLA	human	IGKV3-11
L1-10,11,12-A	CDRL1	1WCB	A	SATSGVNYMH	house mouse	IGKV4-57
L1-10,11,12-A	CDRL1	2BOB	B	RASQSIGTDIH	house mouse	IGKV5-48
L1-10,11,12-A	CDRL1	2FJG	L	RASQDVSTAVA	human	IGKV1-39
L1-10,11,12-A	CDRL1	1TJG	L	RASQGVTSALA	human	IGKV1D-13
L1-10,11,12-A	CDRL1	4G6M	L	RASQDISNYLS	house mouse	IGKV10-96
L1-10,11,12-A	CDRL1	2BX5	E	RASQSISSYLN	human	IGKV1-39
L1-10,11,12-A	CDRL1	1YYL	L	RASESVSSDLA	human	IGKV3-15
L1-10,11,12-A	CDRL1	1C12	A	HASQGISSNIG	house mouse	IGKV14-100
L1-10,11,12-A	CDRL1	3D85	A	RASQSISDYLH	house mouse	IGKV5-39
L1-10,11,12-A	CDRL1	3OJD	A	KASGNIHNYLA	house mouse	IGKV12-41
L1-10,11,12-A	CDRL1	3HC4	L	KASQNVGINVA	human	IGKV1-16
L1-10,11,12-A	CDRL1	1JRH	L	KASEDIYNRLA	house mouse	IGKV13-84
L1-10,11,12-A	CDRL1	1WEJ	L	RASGNIHNYLA	house mouse	IGKV12-41
L1-10,11,12-A	CDRL1	3D9A	L	RASQSIGNNLH	house mouse	IGKV5-43
L1-10,11,12-A	CDRL1	2HFG	L	RASQDVSTAVA	human	IGKV1-5
L1-10,11,12-A	CDRL1	4G7V	L	RASQSVSSAVA	human	IGKV1-5
L1-10,11,12-A	CDRL1	3OAY	L	RASQSIETWLA	human	IGKV1-5
L1-10,11,12-A	CDRL1	3V0V	B	RASQNINIWLS	house mouse	IGKV11-125
L1-10,11,12-A	CDRL1	1B0W	B	QASQDISDYLI	human	IGKV1-33
L1-10,11,12-A	CDRL1	1BFO	C	KASQNIDKYLN	Norway rat	IGKV22S7
L1-10,11,12-A	CDRL1	3DSF	L	RASENIYSFLA	house mouse	IGKV12-46
L1-10,11,12-A	CDRL1	1R3L	A	RASQSIGTDIH	house mouse	IGKV5-48
L1-10,11,12-A	CDRL1	1HEZ	C	RTSQSISSYLN	human	IGKV1-39
L1-10,11,12-A	CDRL1	3T3P	L	HASQGISSNIG	house mouse	IGKV14-100
L1-10,11,12-A	CDRL1	1KC5	L	KASENVDTYVS	house mouse	IGKV6-20
L1-10,11,12-A	CDRL1	3RA7	M	RASQDIKNYLN	house mouse	IGKV10-96
L1-10,11,12-A	CDRL1	2Z92	B	SASSSVSSVH	house mouse	IGKV4-59
L1-10,11,12-A	CDRL1	3L7F	D	RASKSISKYLA	human	IGKV3-11
L1-10,11,12-A	CDRL1	4LLY	B	KASQDVSIGVA	human	IGKV1D-13
L1-10,11,12-A	CDRL1	4HT1	L	QASQNIYSNLA	rabbit	IGKV1S3
L1-10,11,12-A	CDRL1	3P0Y	L	RASQDLATDVA	human	IGKV1-5
L1-10,11,12-A	CDRL1	3SOB	L	RASQDVSTAVA	human	IGKV1-39
L1-10,11,12-A	CDRL1	2YPV	L	KASQDIHNYLN	house mouse	IGKV14-111
L1-10,11,12-A	CDRL1	1BGX	L	SASSSVSYMY	house mouse	IGKV4-55
L1-10,11,12-A	CDRL1	2EIZ	A	RASQSIGNNLH	human	IGKV3-15
L1-10,11,12-A	CDRL1	1U8L	A	RASQGVTSALA	human	IGKV1D-13
L1-10,11,12-A	CDRL1	4JG0	L	MTSTDIDDDMN	human	IGKV3-11
L1-10,11,12-A	CDRL1	1A7Q	L	RAGGNTHNYLA	house mouse	IGKV12-41
L1-10,11,12-A	CDRL1	3STL	B	RASQSIGTDIH	house mouse	IGKV5-48
L1-10,11,12-A	CDRL1	3RKD	L	RASEIIYSNLA	house mouse	IGKV12-46
L1-10,11,12-A	CDRL1	1BOG	A	KASQDINSFLT	house mouse	IGKV14-111
L1-10,11,12-A	CDRL1	1BRE	C	QASQDISDYLI	human	IGKV1-33
L1-10,11,12-A	CDRL1	4LLU	B	KASQDVSIGVA	human	IGKV1-16
L1-10,11,12-A	CDRL1	2BX5	O	RASQSISSYLN	human	IGKV1-39
L1-10,11,12-A	CDRL1	4JR9	L	QASQNITNYIV	house mouse	IGKV19-93
L1-10,11,12-A	CDRL1	4NRX	E	RASQSIGSYLN	human	IGKV1-39
L1-10,11,12-A	CDRL1	1FVC	C	RASQDVNTAVA	human	IGKV1-39
L1-10,11,12-A	CDRL1	3QWO	B	SASSRVGYMH	human	IGKV1-5
L1-10,11,12-A	CDRL1	3KYM	I	RASQSVSSYLA	human	IGKV3-15
L1-10,11,12-A	CDRL1	1ZTX	L	KASQDVSTAVA	house mouse	IGKV6-25
L1-10,11,12-A	CDRL1	3CMO	L	RASQDISNYLN	house mouse	IGKV10-94
L1-10,11,12-A	CDRL1	2P8M	A	RASQGVTSALA	human	IGKV1D-13
L1-10,11,12-A	CDRL1	3KYM	E	RASQSVSSYLA	human	IGKV3-15
L1-10,11,12-A	CDRL1	1UM6	L	RASQEISGYLY	house mouse	IGKV9-124
L1-10,11,12-A	CDRL1	4JO4	L	QASETISNYLA	rabbit	IGKV1S3
L1-10,11,12-A	CDRL1	3HC0	L	KASQNVGINVA	human	IGKV1-16
L1-10,11,12-A	CDRL1	1V7M	M	SASSSVSYMY	house mouse	IGKV4-57
L1-10,11,12-A	CDRL1	1C5D	L	QASQDINKYIA	Norway rat	IGKV19S2
L1-10,11,12-A	CDRL1	2FAT	L	SASSSVSYMH	house mouse	IGKV4-86
L1-10,11,12-A	CDRL1	2HWZ	L	KCQLSVGYMH	house mouse	IGKV1-117
L1-10,11,12-A	CDRL1	1XF2	L	RASENIYSYLA	house mouse	IGKV12-44
L1-10,11,12-A	CDRL1	3UC0	L	RASQDISIRLN	human	IGKV1-13
L1-10,11,12-A	CDRL1	1NBZ	A	RASQSISNNLH	house mouse	IGKV5-43
L1-10,11,12-A	CDRL1	1A7P	L	RASGNIHNYLA	house mouse	IGKV12-41
L1-10,11,12-A	CDRL1	1JFQ	L	RASQDINNFLN	house mouse	IGKV10-96
L1-10,11,12-A	CDRL1	3HC0	B	KASQNVGINVA	human	IGKV1-16
L1-10,11,12-A	CDRL1	2ZKH	L	SASSSVSYMY	house mouse	IGKV4-57
L1-10,11,12-A	CDRL1	1U8J	A	RASQGVTSALA	human	IGKV1D-13
L1-10,11,12-A	CDRL1	3OZ9	L	SASSSVSYMH	house mouse	IGKV4-80
L1-10,11,12-A	CDRL1	2V7H	A	RASQDINNYLN	house mouse	IGKV10-96
L1-10,11,12-A	CDRL1	3NZH	L	KASQSVSNDVA	house mouse	IGKV6-32
L1-10,11,12-A	CDRL1	3R1G	L	RASQDVSTAVA	human	IGKV1-13
L1-10,11,12-A	CDRL1	1NDG	A	RASQSISNNLH	house mouse	IGKV5-43
L1-10,11,12-A	CDRL1	1U8N	A	RASQGVTSALA	human	IGKV1D-13
L1-10,11,12-A	CDRL1	2HG5	B	RASQSIGTDIH	house mouse	IGKV5-48
L1-10,11,12-A	CDRL1	3B2U	O	RASQSVSSYLA	human	IGKV3D-11
L1-10,11,12-A	CDRL1	2FR4	A	RASENIYSYLA	house mouse	IGKV12-44
L1-10,11,12-A	CDRL1	2Q1E	B	QASQDINNYLI	human	IGKV1-33
L1-10,11,12-A	CDRL1	2YC1	E	RASQSVRSYLA	human	IGKV3D-11
L1-10,11,12-A	CDRL1	3UPA	B	RASQSISSYLN	human	IGKV1-39
L1-10,11,12-A	CDRL1	1MLB	A	RASQSISNNLH	house mouse	IGKV5-43
L1-10,11,12-A	CDRL1	3U79	B	QASQDISNFLI	human	IGKV1-33
L1-10,11,12-A	CDRL1	1MHP	L	SASSSVNHMF	human	IGKV1D-13
L1-10,11,12-A	CDRL1	4J6R	L	RASQGVGSDVA	human	IGKV3D-7
L1-10,11,12-A	CDRL1	1A7R	L	RASGNIHNYLA	house mouse	IGKV12-41
L1-10,11,12-A	CDRL1	2D7T	L	RASQNINNYLH	human	IGKV1-6
L1-10,11,12-A	CDRL1	1GC1	L	RASESVSSDLA	human	IGKV3-15
L1-10,11,12-A	CDRL1	1BFO	G	KASQNIDKYLN	Norway rat	IGKV22S7
L1-10,11,12-A	CDRL1	2H8P	B	RASQSIGTDIH	house mouse	IGKV5-48
L1-10,11,12-A	CDRL1	4I2X	A	KASQDVSTAVA	human	IGKV6-17
L1-10,11,12-A	CDRL1	4LKC	A	RASQGISSALA	human	IGKV1-13
L1-10,11,12-A	CDRL1	3CXD	L	RASENIYSFLA	house mouse	IGKV12-46
L1-10,11,12-A	CDRL1	3PNW	P	RASQSVSSAVA	human	IGKV1-39
L1-10,11,12-A	CDRL1	2BX5	J	RASQSISSYLN	human	IGKV1-39
L1-10,11,12-A	CDRL1	2NY4	C	RASESVSSDLA	human	IGKV3-15
L1-10,11,12-A	CDRL1	2DQJ	L	RASQSIGNNLH	house mouse	IGKV5-43
L1-10,11,12-A	CDRL1	2HFE	B	RASQSIGTDIH	house mouse	IGKV5-48
L1-10,11,12-A	CDRL1	1RZG	D	RASQSISNWLA	human	IGKV1-5
L1-10,11,12-A	CDRL1	3B9K	C	QASQNIDKYIA	Norway rat	IGKV19S2
L1-10,11,12-A	CDRL1	4LMQ	L	RASESISYSLS	human	IGKV1-5
L1-10,11,12-A	CDRL1	1BRE	F	QASQDISDYLI	human	IGKV1-33
L1-10,11,12-A	CDRL1	2OQJ	G	RASQSIETWLA	human	IGKV1-5
L1-10,11,12-A	CDRL1	1P7K	L	RASENIYSYLA	house mouse	IGKV12-44
L1-10,11,12-A	CDRL1	2DWD	B	RASQSIGTDIH	house mouse	IGKV5-48
L1-10,11,12-A	CDRL1	2FJF	M	RASQDVSTAVA	human	IGKV1-39
L1-10,11,12-A	CDRL1	2NXZ	C	RASESVSSDLA	human	IGKV3-15
L1-10,11,12-A	CDRL1	1FGV	L	RASQDINNYLN	human	IGKV1-33
L1-10,11,12-A	CDRL1	1N8Z	A	RASQDVNTAVA	human	IGKV1-39
L1-10,11,12-A	CDRL1	1XF4	L	RASENIYSYLA	house mouse	IGKV12-44
L1-10,11,12-A	CDRL1	1UA6	L	RASQSIGNNLH	house mouse	IGKV5-43
L1-10,11,12-A	CDRL1	1KIQ	A	RASGNIHNYLA	house mouse	IGKV12-41
L1-10,11,12-A	CDRL1	4M43	L	RASQIIGTSIH	house mouse	IGKV5-48
L1-10,11,12-A	CDRL1	4JRE	C	QASQNITNYIV	house mouse	IGKV19-93
L1-10,11,12-A	CDRL1	3QWO	L	SASSRVGYMH	human	IGKV1-5
L1-10,11,12-A	CDRL1	1CFS	A	KASQDINSFLT	house mouse	IGKV14-111
L1-10,11,12-A	CDRL1	3DIF	A	KASQDVSTAVA	house mouse	IGKV6-17
L1-10,11,12-A	CDRL1	2VXU	L	RASQDIGSKLY	house mouse	IGKV9-120
L1-10,11,12-A	CDRL1	3RKD	C	RASEIIYSNLA	house mouse	IGKV12-46
L1-10,11,12-A	CDRL1	1EO8	L	SASSDISYMH	house mouse	IGKV4-70
L1-10,11,12-A	CDRL1	1NGZ	A	KASQNVGTAVA	house mouse	IGKV6-13
L1-10,11,12-A	CDRL1	3CDF	D	QASQDISNYLN	human	IGKV1-33
L1-10,11,12-A	CDRL1	2A6J	A	RASQDISNYLN	house mouse	IGKV10-96
L1-10,11,12-A	CDRL1	2NY1	C	RASESVSSDLA	human	IGKV3-15
L1-10,11,12-A	CDRL1	1DFB	L	RASQSISRWLA	human	IGKV1-5
L1-10,11,12-A	CDRL1	1WTL	B	RASQDITNYVN	human	IGKV1-33
L1-10,11,12-A	CDRL1	1BQL	L	SASSSVNYMY	house mouse	IGKV4-59
L1-10,11,12-A	CDRL1	3GK8	L	KASQDVNTALA	house mouse	IGKV6-17
L1-10,11,12-A	CDRL1	3FZU	L	RASQDIRYYLN	human	IGKV1-39
L1-10,11,12-A	CDRL1	4FNL	M	QASQDIRKFLN	human	IGKV1-33
L1-10,11,12-A	CDRL1	1BRE	E	QASQDISDYLI	human	IGKV1-33
L1-10,11,12-A	CDRL1	3L7F	A	RASKSISKYLA	human	IGKV3-11
L1-10,11,12-A	CDRL1	1XGU	A	RASQSISNNLH	house mouse	IGKV5-43
L1-10,11,12-A	CDRL1	3G5Z	A	HASQDIISNIG	house mouse	IGKV14-100
L1-10,11,12-A	CDRL1	3CDF	E	QASQDISNYLN	human	IGKV1-33
L1-10,11,12-A	CDRL1	1UM4	L	RASQEISGYLY	house mouse	IGKV9-124
L1-10,11,12-A	CDRL1	4D9Q	D	ITSTDIDDDMN	human	IGKV1-27
L1-10,11,12-A	CDRL1	3PGF	L	RASQSVSSAVA	human	IGKV1-39
L1-10,11,12-A	CDRL1	4J8R	A	KASQVGTALA	house mouse	IGKV6-23
L1-10,11,12-A	CDRL1	3B2U	X	RASQSVSSYLA	human	IGKV3D-11
L1-10,11,12-A	CDRL1	1QP1	A	QASQDISDYLI	human	IGKV1-33
L1-10,11,12-A	CDRL1	4J8R	C	KASQVGTALA	house mouse	IGKV6-23
L1-10,11,12-A	CDRL1	3S34	L	RASQGIDNWLG	human	IGKV1-12
L1-10,11,12-A	CDRL1	12E8	L	KASQNVGTAVA	house mouse	IGKV6-13
L1-10,11,12-A	CDRL1	1JPT	L	RASRDIKSYLN	human	IGKV1-39
L1-10,11,12-A	CDRL1	2UZI	L	RASQSISSYLN	human	IGKV1-39
L1-10,11,12-A	CDRL1	2XTJ	B	RASQGIRSALN	human	IGKV1-6
L1-10,11,12-A	CDRL1	3EO0	C	RASQSLGSSYLA	human	IGKV3-20
L1-10,11,12-A	CDRL1	1I8I	A	MTSTDIDDDMN	house mouse	IGKV17-127
L1-10,11,12-A	CDRL1	3CDC	B	QASQDISNYLI	human	IGKV1-33
L1-10,11,12-A	CDRL1	1FOR	L	SATSSVNYMH	house mouse	IGKV4-57
L1-10,11,12-A	CDRL1	3KYM	C	RASQSVSSYLA	human	IGKV3-15
L1-10,11,12-A	CDRL1	3NA9	L	RASQSIGLYLA	human	IGKV1-39
L1-10,11,12-A	CDRL1	4H20	L	KASQDVTSAVA	house mouse	IGKV6-17
L1-10,11,12-A	CDRL1	3GIZ	L	RASQSVSSYLA	human	IGKV3-11
L1-10,11,12-A	CDRL1	2FD6	L	SASSSVSYMH	house mouse	IGKV4-86
L1-10,11,12-A	CDRL1	2FJF	U	RASQDVSTAVA	human	IGKV1-39
L1-10,11,12-A	CDRL1	1OM3	L	RASQSIETWLA	human	IGKV1-5
L1-10,11,12-A	CDRL1	1KCU	L	KASENVDTYVS	house mouse	IGKV6-20
L1-10,11,12-A	CDRL1	1F6L	L	RASENIYSYLA	human	IGKV1-39
L1-10,11,12-A	CDRL1	2OQJ	D	RASQSIETWLA	human	IGKV1-5
L1-10,11,12-A	CDRL1	3FZU	D	RASQDIRYYLN	human	IGKV1-39
L1-10,11,12-A	CDRL1	2DQI	L	RASQSIGNNLH	house mouse	IGKV5-43
L1-10,11,12-A	CDRL1	3V6O	E	KATQNVRTAVT	house mouse	IGKV6-14
L1-10,11,12-A	CDRL1	4NRZ	B	RASQHIKKYLN	human	IGKV1-39
L1-10,11,12-A	CDRL1	1XGQ	A	RASQSISNNLH	house mouse	IGKV5-43
L1-10,11,12-A	CDRL1	1NBY	A	RASQSISNNLH	house mouse	IGKV5-43
L1-10,11,12-A	CDRL1	3OAU	L	RASQSIETWLA	human	IGKV1-5
L1-10,11,12-A	CDRL1	4HH9	A	RASQSVGGYLT	human	IGKV3-11
L1-10,11,12-A	CDRL1	3ZDX	L	HASQGISSNIG	house mouse	IGKV14-100
L1-10,11,12-A	CDRL1	4DN3	L	RASQSVSDAYLA	human	IGKV3-11
L1-11-A	CDRL1	4M5Y	L	GGNNIGTKVLH	human	IGLV3-21
L1-11-A	CDRL1	4JZN	P	GGNNIGSKSVH	human	IGLV3-21
L1-11-A	CDRL1	4FQQ	C	GGNNIGSKSVH	human	IGLV3-21
L1-11-A	CDRL1	4NPY	L	GGNNIGSKSVH	human	IGLV3-21
L1-11-A	CDRL1	4IMK	C	GGNNIGSKSVH	human	IGLV3-21
L1-11-A	CDRL1	4JZO	F	SGDKLGDKYAS	human	IGLV3-1
L1-11-A	CDRL1	1W72	M	GGNNIGSRSVH	human	IGLV3-21
L1-11-A	CDRL1	3ULS	L	SGDNIGSYYVH	human	IGLV3-21
L1-11-A	CDRL1	3NH7	N	SGDSLGSKYVI	human	IGLV3-1
L1-11-A	CDRL1	4AJ0	C	SGDKLGDKYAY	human	IGLV3-1
L1-11-A	CDRL1	4HK0	D	GGNNIGSKSVH	human	IGLV3-21
L1-11-A	CDRL1	4AJ0	B	SGDKLGDKYAY	human	IGLV3-1
L1-11-A	CDRL1	2DD8	L	GGNNIGSKSVH	human	IGLV3-21
L1-11-A	CDRL1	4JZN	B	GGNNIGSKSVH	human	IGLV3-21
L1-11-A	CDRL1	4AJ0	D	SGDKLGDKYAY	human	IGLV3-1
L1-11-A	CDRL1	4AIX	D	SGDKLGDKYAY	human	IGLV3-1
L1-11-A	CDRL1	1W72	L	GGNNIGSRSVH	human	IGLV3-21
L1-11-A	CDRL1	4JZO	B	SGDKLGDKYAS	human	IGLV3-1
L1-11-A	CDRL1	3NH7	L	SGDSLGSKYVI	human	IGLV3-1
L1-11-A	CDRL1	3G6A	A	SGDNIGGTFVS	human	IGLV3-1
L1-11-A	CDRL1	4HK0	B	GGNNIGSKSVH	human	IGLV3-21
L1-11-A	CDRL1	4M5Y	M	GGNNIGTKVLH	human	IGLV3-21
L1-11-A	CDRL1	4FQQ	L	GGNNIGSKSVH	human	IGLV3-21
L1-11-A	CDRL1	4AIX	A	SGDKLGDKYAY	human	IGLV3-1
L1-11-A	CDRL1	4IMK	D	GGNNIGSKSVH	human	IGLV3-21
L1-11-A	CDRL1	4FQQ	A	GGNNIGSKSVH	human	IGLV3-21
L1-11-A	CDRL1	4NPY	A	GGNNIGSKSVH	human	IGLV3-21
L1-11-A	CDRL1	4AIX	C	SGDKLGDKYAY	human	IGLV3-1
L1-11-A	CDRL1	4AJ0	A	SGDKLGDKYAY	human	IGLV3-1
L1-11-A	CDRL1	3NH7	O	SGDSLGSKYVI	human	IGLV3-1
L1-11-A	CDRL1	3Q6G	M	GGDNIGSKSVQ	human	IGLV3-21
L1-11-A	CDRL1	3NH7	M	SGDSLGSKYVI	human	IGLV3-1
L1-11-A	CDRL1	3G6A	L	SGDNIGGTFVS	human	IGLV3-1
L1-11-A	CDRL1	4FQQ	E	GGNNIGSKSVH	human	IGLV3-21
L1-11-A	CDRL1	4JZO	H	SGDKLGDKYAS	human	IGLV3-1
L1-11-A	CDRL1	4JZO	E	SGDKLGDKYAS	human	IGLV3-1
L1-11-A	CDRL1	4AIX	B	SGDKLGDKYAY	human	IGLV3-1
L1-11-A	CDRL1	3Q6G	L	GGDNIGSKSVQ	human	IGLV3-21
L1-11-B	CDRL1	1NFD	G	SGDQLPKNFAY	hamster	IGLV
L1-11-B	CDRL1	3MLU	L	SGDKLDDKYVS	human	IGLV3-1
L1-11-B	CDRL1	3MLR	L	SGDKLDDKYVS	human	IGLV3-1
L1-11-B	CDRL1	3MLS	L	SGDKLDDKYVS	human	IGLV3-1
L1-11-B	CDRL1	3MLS	N	SGDKLDDKYVS	human	IGLV3-1
L1-11-B	CDRL1	3UJI	L	SGDILGDKYVS	human	IGLV3-1
L1-11-B	CDRL1	1NFD	E	SGDQLPKNFAY	hamster	IGLV
L1-11-B	CDRL1	3MLV	L	SGDKLDDKYVS	human	IGLV3-1
L1-11-B	CDRL1	3MLT	A	SGDKLDDKYVS	human	IGLV3-1
L1-11-B	CDRL1	3UJJ	L	SGDALPEKYAY	human	IGLV3-10
L1-11-B	CDRL1	3MLS	M	SGDKLDDKYVS	human	IGLV3-1
L1-11-B	CDRL1	3MLV	M	SGDKLDDKYVS	human	IGLV3-1
L1-11-B	CDRL1	3MLT	G	SGDKLDDKYVS	human	IGLV3-1
L1-11-B	CDRL1	4AIZ	D	SGDALPKQYAY	human	IGLV3-25
L1-11-B	CDRL1	8FAB	C	SANALPNQYAY	human	IGLV3-25
L1-11-B	CDRL1	4AIZ	C	SGDALPKQYAY	human	IGLV3-25
L1-11-B	CDRL1	4AIZ	A	SGDALPKQYAY	human	IGLV3-25
L1-11-B	CDRL1	4AIZ	B	SGDALPKQYAY	human	IGLV3-25
L1-11-B	CDRL1	3MLT	D	SGDKLDDKYVS	human	IGLV3-1
L1-11-B	CDRL1	4HPY	L	SGDALPKNYAY	human	IGLV3-10
L1-11-B	CDRL1	8FAB	A	SANALPNQYAY	human	IGLV3-25
L1-11-B	CDRL1	3MLS	O	SGDKLDDKYVS	human	IGLV3-1
L1-11-B	CDRL1	3GO1	L	SAEALSNQYAY	human	IGLV3-25
L1-11-B	CDRL1	3MLT	L	SGDKLDDKYVS	human	IGLV3-1
L1-11-C	CDRL1	4FQC	L	GEKSLGSRAVQ	human	IGLV3-21
L1-11-C	CDRL1	4JY5	L	GEESLGSRSVI	human	IGLV3-21
L1-11-C	CDRL1	4JY4	A	GEKSLGSRAVQ	human	IGLV3-21
L1-11-C	CDRL1	4JY6	C	GKESIGSRAVQ	human	IGLV3-21
L1-11-C	CDRL1	4JY6	A	GKESIGSRAVQ	human	IGLV3-21
L1-12-A	CDRL1	3W9E	B	RASQSVTSSQLA	house mouse	IGKV1-117
L1-12-A	CDRL1	1IQD	A	RASQSFSSSYLA	human	IGKV3-20
L1-12-A	CDRL1	2BRR	L	RASSSVSSSYLH	house mouse	IGKV4-57-1
L1-12-A	CDRL1	3SO3	B	RASQSVSSSYLA	human	IGKV3-11
L1-12-A	CDRL1	4DVB	L	RASSTVSFHYLH	house mouse	IGKV4-57-1
L1-12-A	CDRL1	4HWE	L	RASQSISSSYLA	human	IGKV3-20
L1-12-A	CDRL1	1HQ4	A	SASSSVSSNYVY	house mouse	IGKV4-79
L1-12-A	CDRL1	4LAS	L	SASSSVSSSHLY	house mouse	IGKV4-79
L1-12-A	CDRL1	1ORS	A	TASSSVSSSYLH	house mouse	IGKV4-74
L1-12-A	CDRL1	25C8	L	TASSSVSSSNLH	house mouse	IGKV4-74
L1-12-A	CDRL1	3LS4	L	SASSSISSNYLH	house mouse	IGKV4-91
L1-12-A	CDRL1	2BRR	X	RASSSVSSSYLH	house mouse	IGKV4-57-1
L1-12-A	CDRL1	1CF8	L	SASSSVSSNYVY	house mouse	IGKV4-79
L1-12-A	CDRL1	3QEG	L	RASQSVSSSYLA	human	IGKV3-20
L1-12-A	CDRL1	35C8	L	TASSSVSSSNLH	house mouse	IGKV4-74
L1-12-A	CDRL1	3W9D	B	RASQSVTSSQLA	house mouse	IGKV1-117
L1-12-A	CDRL1	3EOT	L	SASSSVNSSALF	house mouse	IGKV4-68
L1-12-A	CDRL1	15C8	L	TASSSVSSSNLH	house mouse	IGKV4-74
L1-12-A	CDRL1	4DVB	B	RASSTVSFHYLH	house mouse	IGKV4-57-1
L1-12-A	CDRL1	1HQ4	C	SASSSVSSNYVY	house mouse	IGKV4-79
L1-12-A	CDRL1	4LAR	L	SASSSVSSSHLY	house mouse	IGKV4-79
L1-12-A	CDRL1	3LS5	L	SASSSISSNYLH	house mouse	IGKV4-91
L1-12-B	CDRL1	2V7N	G	RASQSVSSNYLA	human	IGKV3-11
L1-12-B	CDRL1	3LHP	L	RASQSVGNNKLA	human	IGKV3-20
L1-12-B	CDRL1	3LH2	N	RASQSVGNNKLA	human	IGKV3-20
L1-12-B	CDRL1	3LH2	O	RASQSVGNNKLA	human	IGKV3-20
L1-12-B	CDRL1	2FX8	N	RASQSVGNNKLA	human	IGKV3-20
L1-12-B	CDRL1	2FX8	M	RASQSVGNNKLA	human	IGKV3-20
L1-12-B	CDRL1	3LHP	M	RASQSVGNNKLA	human	IGKV3-20
L1-12-B	CDRL1	2FX7	L	RASQSVGNNKLA	human	IGKV3-20
L1-12-B	CDRL1	2V7N	C	RASQSVSSNYLA	human	IGKV3-11
L1-12-B	CDRL1	1RHH	A	RASQSVSSGSLA	human	IGKV3-20
L1-12-B	CDRL1	1DN0	C	GASQSVSSNYLA	human	IGKV3D-20
L1-12-B	CDRL1	2V7N	E	RASQSVSSNYLA	human	IGKV3-11
L1-12-B	CDRL1	2FX9	M	RASQSVGNNKLA	human	IGKV3-20
L1-12-B	CDRL1	4FQL	L	RASQSVSSSYLA	human	IGKV3-20
L1-12-B	CDRL1	2FX9	L	RASQSVGNNKLA	human	IGKV3-20
L1-12-B	CDRL1	4LLV	B	RASQSVGNNKLA	human	IGKV3-20
L1-12-B	CDRL1	3LH2	M	RASQSVGNNKLA	human	IGKV3-20
L1-12-B	CDRL1	1TZG	L	RASQSVGNNKLA	human	IGKV3-20
L1-12-B	CDRL1	1TZG	M	RASQSVGNNKLA	human	IGKV3-20
L1-12-B	CDRL1	1RHH	C	RASQSVSSGSLA	human	IGKV3-20
L1-12-B	CDRL1	2FX8	O	RASQSVGNNKLA	human	IGKV3-20
L1-12-B	CDRL1	1DN0	A	GASQSVSSNYLA	human	IGKV3D-20
L1-12-B	CDRL1	3LH2	L	RASQSVGNNKLA	human	IGKV3-20
L1-12-B	CDRL1	4LLV	L	RASQSVGNNKLA	human	IGKV3-20
L1-12-B	CDRL1	3H3P	M	RASQSVGNNKLA	human	IGKV3-20
L1-12-B	CDRL1	2FX8	L	RASQSVGNNKLA	human	IGKV3-20
L1-12-B	CDRL1	2V7N	A	RASQSVSSNYLA	human	IGKV3-11
L1-12-B	CDRL1	3H3P	L	RASQSVGNNKLA	human	IGKV3-20
L1-12-C	CDRL1	2OTU	C	TLSSQHSTYTIE	house mouse	IGLV3
L1-12-C	CDRL1	3S96	D	TLNSQHSTYTIE	house mouse	IGLV3
L1-12-C	CDRL1	2GSG	A	TLSSQHSTYTIE	house mouse	IGLV3
L1-12-C	CDRL1	3FFD	B	TLSSQHSTYTIE	house mouse	IGLV3
L1-12-C	CDRL1	2OTU	E	TLSSQHSTYTIE	house mouse	IGLV3
L1-12-C	CDRL1	3S96	B	TLNSQHSTYTIE	house mouse	IGLV3
L1-12-C	CDRL1	4JJ5	A	TLSRQHSTYTIE	house mouse	IGLV3
L1-12-C	CDRL1	2OTW	A	TLSSQHSTYTIE	house mouse	IGLV3
L1-12-C	CDRL1	4ISV	A	TLSRQHSTYTIE	house mouse	IGLV3
L1-12-C	CDRL1	2OTU	A	TLSSQHSTYTIE	house mouse	IGLV3
L1-12-C	CDRL1	2QHR	L	TLSRQHSTYTIE	house mouse	IGLV3
L1-12-C	CDRL1	4DCQ	A	TLNSQHSTYTIE	house mouse	IGLV3
L1-12-C	CDRL1	2OTU	G	TLSSQHSTYTIE	house mouse	IGLV3
L1-12-D	CDRL1	1N0X	L	RSSHSIRSRRVA	human	IGKV3-20
L1-12-D	CDRL1	3W9D	D	RASQSVTSSQLA	human	IGKV3
L1-12-D	CDRL1	2NY7	L	RSSHSIRSRRVA	human	IGKV3-20
L1-12-D	CDRL1	1HZH	M	RSSHSIRSRRVA	human	IGKV3-20
L1-12-D	CDRL1	4DN4	L	RASQSVSDAYLA	human	IGKV3-11
L1-12-D	CDRL1	1N0X	M	RSSHSIRSRRVA	human	IGKV3-20
L1-12-D	CDRL1	3RU8	L	RSSHSIRSRRVA	human	IGKV3-20
L1-13,14-A	CDRL1	2XZC	L	SGSSSNIGNNYVS	human	IGLV1-51
L1-13,14-A	CDRL1	2YK1	L	SGSSSNIGSNYVY	human	IGLV1-47
L1-13,14-A	CDRL1	1NL0	L	SGSTSNIGNNYVS	human	IGLV1-51
L1-13,14-A	CDRL1	2B1A	L	SGTSSNVENNYVY	human	IGLV1-47
L1-13,14-A	CDRL1	3TNN	B	TGTSSDVGSYNFVS	human	IGLV2-23
L1-13,14-A	CDRL1	3TNM	B	TGTSSDVGGYNYVS	human	IGLV2-8
L1-13,14-A	CDRL1	1MCI	A	TGTSSDVGGYNYVS	human	IGLV2-8
L1-13,14-A	CDRL1	4F57	L	TGTSSDVGGYNYVS	human	IGLV2-14
L1-13,14-A	CDRL1	4BJL	B	SGSSSNIGENSVT	human	IGLV1-44
L1-13,14-A	CDRL1	3MLX	M	SGSSSNIGNNMVS	human	IGLV1-51
L1-13,14-A	CDRL1	4DQO	L	QGTSSDVGGFDSVS	human	IGLV2-14
L1-13,14-A	CDRL1	2XWT	B	SGSSSDIGSNYVS	human	IGLV1-51
L1-13,14-A	CDRL1	2B1H	L	SGTSSNVENNYVY	human	IGLV1-47
L1-13,14-A	CDRL1	4FQI	L	SGSDSNIGRRSVN	human	IGLV1-44
L1-13,14-A	CDRL1	3QHZ	L	SGSSSNIGSNTVS	human	IGLV1-44
L1-13,14-A	CDRL1	3LRH	M	SGSNSNIGSNTVN	human	IGLV1-36
L1-13,14-A	CDRL1	3LRH	C	SGSNSNIGSNTVN	human	IGLV1-36
L1-13,14-A	CDRL1	3LRS	D	NGTSSDVGGFDSVS	human	IGLV2-14
L1-13,14-A	CDRL1	3GJE	L	TGTSRDVGGYNYVS	human	IGLV2-11
L1-13,14-A	CDRL1	3GBN	L	SGSSSNIGNDYVS	human	IGLV1-51
L1-13,14-A	CDRL1	4GXV	L	SGSSSNIGSYTVN	human	IGLV1-44
L1-13,14-A	CDRL1	4NZT	L	SGSDSNIGRRSVN	human	IGLV1-44
L1-13,14-A	CDRL1	4M1D	M	SGSSSNIGNNYVL	human	IGLV1-51
L1-13,14-A	CDRL1	2B0S	L	SGTSSNVENNYVY	human	IGLV1-47
L1-13,14-A	CDRL1	3T0X	B	SGSSSNVEDNSVY	human	IGLV1-47
L1-13,14-A	CDRL1	3GJF	L	TGTSRDVGGYNYVS	human	IGLV2-11
L1-13,14-A	CDRL1	4F58	N	TGTTSDVGTYNFVS	human	IGLV2-14
L1-13,14-A	CDRL1	3C2A	L	SGSSSNIGNNYVL	human	IGLV1-51
L1-13,14-A	CDRL1	4D9L	M	TGSSSNIGAHYDVH	human	IGLV1-40
L1-13,14-A	CDRL1	2YKL	L	SGSSSNIGSNYVY	human	IGLV1-47
L1-13,14-A	CDRL1	3TNN	D	TGTSSDVGSYNFVS	human	IGLV2-23
L1-13,14-A	CDRL1	3H42	L	TGSSSNIGAGYDVH	human	IGLV1-40
L1-13,14-A	CDRL1	3MUG	G	NGTSSDVGGFDSVS	human	IGLV2-14
L1-13,14-A	CDRL1	3QHF	L	SGSSSNIGSNTVS	human	IGLV1-44
L1-13,14-A	CDRL1	3MUG	E	NGTSSDVGGFDSVS	human	IGLV2-14
L1-13,14-A	CDRL1	3N9G	L	SGSSSNIGSNTVN	human	IGLV1-44
L1-13,14-A	CDRL1	1MCD	A	TGTSSDVGGYNYVS	human	IGLV2-8
L1-13,14-A	CDRL1	3LRH	A	SGSNSNIGSNTVN	human	IGLV1-36
L1-13,14-A	CDRL1	3G04	A	SGNSSNIGNNAVN	human	IGLV1-36
L1-13,14-A	CDRL1	3T0W	A	SGSSSNVEDNSVY	human	IGLV1-47
L1-13,14-A	CDRL1	4D9L	L	TGSSSNIGAHYDVH	human	IGLV1-40
L1-13,14-A	CDRL1	4FQH	B	SGSDSNIGRRSVN	human	IGLV1-44
L1-13,14-A	CDRL1	3BJL	A	SGSSSNIGENSVT	human	IGLV1-44
L1-13,14-A	CDRL1	2FB4	L	SGTSSNIGSSTVN	human	IGLV1-44
L1-13,14-A	CDRL1	3MUG	I	NGTSSDVGGFDSVS	human	IGLV2-14
L1-13,14-A	CDRL1	3T0V	A	SGSSSNVEDNSVY	human	IGLV1-47
L1-13,14-A	CDRL1	3U2S	L	QGTSNDVGGYESVS	human	IGLV2-14
L1-13,14-A	CDRL1	1RZF	L	SGSSSNIGNNDVS	human	IGLV1-51
L1-13,14-A	CDRL1	4F58	O	TGTTSDVGTYNFVS	human	IGLV2-14
L1-13,14-A	CDRL1	3GHB	M	SGSSSNIGNNYVL	human	IGLV1-51
L1-13,14-A	CDRL1	4FQJ	L	SGSSSNIGTNYVY	human	IGLV1-47
L1-13,14-A	CDRL1	3GHB	L	SGSSSNIGNNYVL	human	IGLV1-51
L1-13,14-A	CDRL1	3GJE	A	TGTSRDVGGYNYVS	human	IGLV2-11
L1-13,14-A	CDRL1	3TNN	L	TGTSSDVGSYNFVS	human	IGLV2-23
L1-13,14-A	CDRL1	3LMJ	L	SGSSSNIGKNYVS	human	IGLV1-51
L1-13,14-A	CDRL1	3BJL	B	SGSSSNIGENSVT	human	IGLV1-44
L1-13,14-A	CDRL1	1AQK	L	TGSNSNIGAGFTVH	human	IGLV1-40
L1-13,14-A	CDRL1	1MCC	A	TGTSSDVGGYNYVS	human	IGLV2-8
L1-13,14-A	CDRL1	1MCH	A	TGTSSDVGGYNYVS	human	IGLV2-8
L1-13,14-A	CDRL1	3MUG	A	NGTSSDVGGFDSVS	human	IGLV2-14
L1-13,14-A	CDRL1	3U2S	B	QGTSNDVGGYESVS	human	IGLV2-14
L1-13,14-A	CDRL1	7FAB	L	TGSSSNIGAGHNVK	human	IGLV1-40
L1-13,14-A	CDRL1	4K3E	M	SGSSSNVGNGYVS	sheep	IGLV1S8
L1-13,14-A	CDRL1	3TNN	F	TGTSSDVGSYNFVS	human	IGLV2-23
L1-13,14-A	CDRL1	3LRH	O	SGSNSNIGSNTVN	human	IGLV1-36
L1-13,14-A	CDRL1	3GJF	K	TGTSRDVGGYNYVS	human	IGLV2-11
L1-13,14-A	CDRL1	1BJM	A	SGSSSNIGENSVT	human	IGLV1-44
L1-13,14-A	CDRL1	2JB5	L	TGTSSDVGSNNYVS	human	IGLV2-23
L1-13,14-A	CDRL1	3GBM	M	SGSSSNIGNDYVS	human	IGLV1-51
L1-13,14-A	CDRL1	1Q1J	L	SGSSSNIGNNYVL	human	IGLV1-51
L1-13,14-A	CDRL1	2OLD	B	TGTSSDVGGYDLVS	human	IGLV2-14
L1-13,14-A	CDRL1	3LRG	A	SGSNSNIGSNTVN	human	IGLV1-36
L1-13,14-A	CDRL1	3MLY	L	SGSSSNIGNNMVS	human	IGLV1-51
L1-13,14-A	CDRL1	1MCB	A	TGTSSDVGGYNYVS	human	IGLV2-8
L1-13,14-A	CDRL1	3LRH	G	SGSNSNIGSNTVN	human	IGLV1-36
L1-13,14-A	CDRL1	1A8J	L	TGTSSDVGGYNYVS	human	IGLV2-8
L1-13,14-A	CDRL1	1MCS	A	TGTSSDVGGYNYVS	human	IGLV2-8
L1-13,14-A	CDRL1	4M1D	L	SGSSSNIGNNYVL	human	IGLV1-51
L1-13,14-A	CDRL1	1BJM	B	SGSSSNIGENSVT	human	IGLV1-44
L1-13,14-A	CDRL1	3NPS	C	SGSSSNIGSNYVS	human	IGLV1-44
L1-13,14-A	CDRL1	3MLW	M	SGNSSNIENNYVY	human	IGLV1-47
L1-13,14-A	CDRL1	3MLY	M	SGSSSNIGNNMVS	human	IGLV1-51
L1-13,14-A	CDRL1	1MCJ	A	TGTSSDVGGYNYVS	human	IGLV2-8
L1-13,14-A	CDRL1	3LRH	E	SGSNSNIGSNTVN	human	IGLV1-36
L1-13,14-A	CDRL1	4K3D	L	SGSSSNVGNGYVS	sheep	IGLV1S8
L1-13,14-A	CDRL1	2OLD	A	TGTSSDVGGYDLVS	human	IGLV2-14
L1-13,14-A	CDRL1	3T0W	B	SGSSSNVEDNSVY	human	IGLV1-47
L1-13,14-A	CDRL1	1MCK	A	TGTSSDVGGYNYVS	human	IGLV2-8
L1-13,14-A	CDRL1	3ZL4	L	SGSSSNIGNNYVS	human	IGLV1-51
L1-13,14-A	CDRL1	4K3E	L	SGSSSNVGNGYVS	sheep	IGLV1S8
L1-13,14-A	CDRL1	3LRG	B	SGSNSNIGSNTVN	human	IGLV1-36
L1-13,14-A	CDRL1	3LRH	K	SGSNSNIGSNTVN	human	IGLV1-36
L1-13,14-A	CDRL1	4GXV	M	SGSSSNIGSYTVN	human	IGLV1-44
L1-13,14-A	CDRL1	2OMN	A	TGTSSDVGGYDLVS	human	IGLV2-14
L1-13,14-A	CDRL1	3T0X	A	SGSSSNVEDNSVY	human	IGLV1-47
L1-13,14-A	CDRL1	4D9L	O	TGSSSNIGAHYDVH	human	IGLV1-40
L1-13,14-A	CDRL1	3MUG	K	NGTSSDVGGFDSVS	human	IGLV2-14
L1-13,14-A	CDRL1	1MCN	A	TGTSSDVGGYNYVS	human	IGLV2-8
L1-13,14-A	CDRL1	3LRH	I	SGSNSNIGSNTVN	human	IGLV1-36
L1-13,14-A	CDRL1	2XZA	L	SGSSSNIGNNYVS	human	IGLV1-51
L1-13,14-A	CDRL1	3QHZ	M	SGSSSNIGSNTVS	human	IGLV1-44
L1-13,14-A	CDRL1	3GBM	L	SGSSSNIGNDYVS	human	IGLV1-51
L1-13,14-A	CDRL1	3MLW	L	SGNSSNIENNYVY	human	IGLV1-47
L1-13,14-A	CDRL1	2OMN	B	TGTSSDVGGYDLVS	human	IGLV2-14
L1-13,14-A	CDRL1	4F58	L	TGTTSDVGTYNFVS	human	IGLV2-14
L1-13,14-A	CDRL1	4K3D	M	SGSSSNVGNGYVS	sheep	IGLV1S8
L1-13,14-A	CDRL1	1DCL	B	TGTSSNVGGYNYVS	human	IGLV2-8
L1-13,14-A	CDRL1	4D9L	N	TGSSSNIGAHYDVH	human	IGLV1-40
L1-13,14-A	CDRL1	3U4E	B	QGTSNDVGGYESVS	human	IGLV2-14
L1-13,14-A	CDRL1	3LRS	B	NGTSSDVGGFDSVS	human	IGLV2-14
L1-13,14-A	CDRL1	4FQH	L	SGSDSNIGRRSVN	human	IGLV1-44
L1-13,14-A	CDRL1	4F58	M	TGTTSDVGTYNFVS	human	IGLV2-14
L1-13,14-A	CDRL1	3U4E	L	QGTSNDVGGYESVS	human	IGLV2-14
L1-13,14-A	CDRL1	1Q1J	M	SGSSSNIGNNYVL	human	IGLV1-51
L1-13,14-A	CDRL1	3MLX	L	SGSSSNIGNNMVS	human	IGLV1-51
L1-13,14-A	CDRL1	3LRS	F	NGTSSDVGGFDSVS	human	IGLV2-14
L1-13,14-A	CDRL1	1MCF	A	TGTSSDVGGYNYVS	human	IGLV2-8
L1-13-A	CDRL1	1CD0	B	TRSSGNIDSNYVQ	human	IGLV6-57
L1-13-A	CDRL1	2W0L	D	TRSSGSIASNYVQ	human	IGLV6-57
L1-13-A	CDRL1	1CD0	A	TRSSGNIDSNYVQ	human	IGLV6-57
L1-13-A	CDRL1	2VXS	M	TRSSGSLANYYVQ	human	IGLV6-57
L1-13-A	CDRL1	2W0L	A	TRSSGSIASNYVQ	human	IGLV6-57
L1-13-A	CDRL1	2CD0	B	TRSSGSIANNYVH	human	IGLV6-57
L1-13-A	CDRL1	3B5G	A	TRSSGSIASNYVQ	human	IGLV6-57
L1-13-A	CDRL1	2W0L	C	TRSSGSIASNYVQ	human	IGLV6-57
L1-13-A	CDRL1	3H0T	A	TRSSGSIASYYVQ	human	IGLV6-57
L1-13-A	CDRL1	2VXS	O	TRSSGSLANYYVQ	human	IGLV6-57
L1-13-A	CDRL1	2CD0	A	TRSSGSIANNYVH	human	IGLV6-57
L1-13-A	CDRL1	2VXS	N	TRSSGSLANYYVQ	human	IGLV6-57
L1-13-A	CDRL1	2W0K	A	TRSSGSIASNYVQ	human	IGLV6-57
L1-13-A	CDRL1	1PW3	A	TRSSGNIDSNYVQ	human	IGLV6-57
L1-13-A	CDRL1	2VXS	L	TRSSGSLANYYVQ	human	IGLV6-57
L1-13-A	CDRL1	3B5G	B	TRSSGSIASNYVQ	human	IGLV6-57
L1-13-A	CDRL1	2W0L	B	TRSSGSIASNYVQ	human	IGLV6-57
L1-13-A	CDRL1	3BDX	C	TRSSGSIASNYVQ	human	IGLV6-57
L1-13-A	CDRL1	1PW3	B	TRSSGNIDSNYVQ	human	IGLV6-57
L1-13-A	CDRL1	4HPO	L	TRSSGSVASDYVQ	human	IGLV6-57
L1-13-A	CDRL1	3BDX	B	TRSSGSIASNYVQ	human	IGLV6-57
L1-13-A	CDRL1	3BDX	A	TRSSGSIASNYVQ	human	IGLV6-57
L1-13-A	CDRL1	2W0K	B	TRSSGSIASNYVQ	human	IGLV6-57
L1-14-A	CDRL1	4K3H	E	GSSTGAVTSGHYAN	human	IGLV7-46
L1-14-A	CDRL1	1NC4	C	RSSTGAVTTSNYAN	house mouse	IGLV1
L1-14-A	CDRL1	1GIG	L	RSSTGAVTTSNYAN	house mouse	IGLV1
L1-14-A	CDRL1	4K3G	B	GSSTGAVTSGHYAN	human	IGLV7-46
L1-14-A	CDRL1	4K3H	C	GSSTGAVTSGHYAN	human	IGLV7-46
L1-14-A	CDRL1	3CFJ	A	RSSSGAVTTSNYAT	house mouse	IGLV1
L1-14-A	CDRL1	1A6V	M	RSSTGAVTTSNYAN	house mouse	IGLV1
L1-14-A	CDRL1	1OAX	N	RSSTGAVTTSNYAN	house mouse	IGLV1
L1-14-A	CDRL1	1OAU	N	RSSTGAVTTSNYAN	house mouse	IGLV1
L1-14-A	CDRL1	4AT6	D	RSSTGAVTTSNYAN	house mouse	IGLV1
L1-14-A	CDRL1	1OAX	M	RSSTGAVTTSNYAN	house mouse	IGLV1
L1-14-A	CDRL1	1Y18	E	RSSSGAVTTSNYAT	house mouse	IGLV1
L1-14-A	CDRL1	1OCW	L	RSSTGAVTTSNYAN	house mouse	IGLV1
L1-14-A	CDRL1	1Y0L	L	RSSSGAVTTSNYAT	house mouse	IGLV1
L1-14-A	CDRL1	1OAY	N	RSSTGAVTTSNYAN	house mouse	IGLV1
L1-14-A	CDRL1	1A6W	L	RSSTGAVTTSNYAN	house mouse	IGLV1
L1-14-A	CDRL1	3CFK	A	RSSSGAVTTSNYAT	house mouse	IGLV1
L1-14-A	CDRL1	4K3H	A	GSSTGAVTSGHYAN	human	IGLV7-46
L1-14-A	CDRL1	4AT6	N	RSSTGAVTTSNYAN	house mouse	IGLV1
L1-14-A	CDRL1	4AT6	L	RSSTGAVTTSNYAN	house mouse	IGLV1
L1-14-A	CDRL1	1Y18	A	RSSSGAVTTSNYAT	house mouse	IGLV1
L1-14-A	CDRL1	2XZQ	L	RSSTGAVTTSNYAN	house mouse	IGLV1
L1-14-A	CDRL1	1Y18	C	RSSSGAVTTSNYAT	house mouse	IGLV1
L1-14-A	CDRL1	1A6V	N	RSSTGAVTTSNYAN	house mouse	IGLV1
L1-14-A	CDRL1	1OAU	M	RSSTGAVTTSNYAN	house mouse	IGLV1
L1-14-A	CDRL1	1F4W	L	RSSTGTVTTSNYAN	house mouse	IGLV1
L1-14-A	CDRL1	1SM3	L	RSSTGAVTTSNYAN	house mouse	IGLV1
L1-14-A	CDRL1	3CFK	E	RSSSGAVTTSNYAT	house mouse	IGLV1
L1-14-A	CDRL1	4AT6	P	RSSTGAVTTSNYAN	house mouse	IGLV1
L1-14-A	CDRL1	3CFK	L	RSSSGAVTTSNYAT	house mouse	IGLV1
L1-14-A	CDRL1	1A6U	L	RSSTGAVTTSNYAN	house mouse	IGLV1
L1-14-A	CDRL1	1IND	L	RSSTGAVTTSNYAN	house mouse	IGLV1
L1-14-A	CDRL1	1OAU	O	RSSTGAVTTSNYAN	house mouse	IGLV1
L1-14-A	CDRL1	1PG7	Y	RSSTGAVTTSNYAN	house mouse	IGLV1
L1-14-A	CDRL1	1ETZ	A	RSSTGAVTTSNYAI	house mouse	IGLV1
L1-14-A	CDRL1	1NC2	C	RSSTGAVTTSNYAN	house mouse	IGLV1
L1-14-A	CDRL1	2Y07	L	RSSTGAVTTSNYAN	house mouse	IGLV1
L1-14-A	CDRL1	3CFK	J	RSSSGAVTTSNYAT	house mouse	IGLV1
L1-14-A	CDRL1	1Q0X	L	RSSTGAVTTSNYAN	house mouse	IGLV1
L1-14-A	CDRL1	1Y0L	A	RSSSGAVTTSNYAT	house mouse	IGLV1
L1-14-A	CDRL1	3KS0	J	RSSTGAVTTSNYAN	house mouse	IGLV1
L1-14-A	CDRL1	3CFJ	L	RSSSGAVTTSNYAT	house mouse	IGLV1
L1-14-A	CDRL1	1INE	L	RSSTGAVTTSNYAN	house mouse	IGLV1
L1-14-A	CDRL1	4K3H	B	GSSTGAVTSGHYAN	human	IGLV7-46
L1-14-A	CDRL1	1OAQ	L	RSSTGAVTTSNYAN	house mouse	IGLV1
L1-14-A	CDRL1	1OAX	L	RSSTGAVTTSNYAN	house mouse	IGLV1
L1-14-A	CDRL1	4AT6	F	RSSTGAVTTSNYAN	house mouse	IGLV1
L1-14-A	CDRL1	1NGP	L	RSSTGAVTTSNYAN	house mouse	IGLV1
L1-14-A	CDRL1	1Q0Y	L	RSSTGAVTTSNYAN	house mouse	IGLV1
L1-14-A	CDRL1	1NC2	A	RSSTGAVTTSNYAN	house mouse	IGLV1
L1-14-A	CDRL1	1NJ9	L	RSSTGTITSDNYAN	house mouse	IGLV1
L1-14-A	CDRL1	1MFD	L	RSSTGTVTSGNHAN	house mouse	IGLV1
L1-14-A	CDRL1	1Y0L	E	RSSSGAVTTSNYAT	house mouse	IGLV1
L1-14-A	CDRL1	1F4X	L	RSSTGTVTTSNYAN	house mouse	IGLV1
L1-14-A	CDRL1	3T2N	L	RSSTGAVTTSNYAN	human	IGLV7-43
L1-14-A	CDRL1	1A6V	L	RSSTGAVTTSNYAN	house mouse	IGLV1
L1-14-A	CDRL1	2ZPK	L	RSSTGAVTTSNYAN	house mouse	IGLV1
L1-14-A	CDRL1	1MFE	L	RSSTGTVTSGNHAN	house mouse	IGLV1
L1-14-A	CDRL1	2Y36	L	RSSTGAVTTSNYAN	house mouse	IGLV1
L1-14-A	CDRL1	1OAR	N	RSSTGAVTTSNYAN	house mouse	IGLV1
L1-14-A	CDRL1	3KS0	L	RSSTGAVTTSNYAN	house mouse	IGLV1
L1-14-A	CDRL1	3CFJ	C	RSSSGAVTTSNYAT	house mouse	IGLV1
L1-14-A	CDRL1	2BJM	L	RSSTGAVTTSNYAN	house mouse	IGLV1
L1-14-A	CDRL1	4AT6	B	RSSTGAVTTSNYAN	house mouse	IGLV1
L1-14-A	CDRL1	1OAZ	L	RSSTGAVTTSNYAN	house mouse	IGLV1
L1-14-A	CDRL1	1ETZ	L	RSSTGAVTTSNYAI	house mouse	IGLV1
L1-14-A	CDRL1	1Y0L	C	RSSSGAVTTSNYAT	house mouse	IGLV1
L1-14-A	CDRL1	3CFK	M	RSSSGAVTTSNYAT	house mouse	IGLV1
L1-14-A	CDRL1	3T2N	M	RSSTGAVTTSNYAN	human	IGLV7-43
L1-14-A	CDRL1	3CFK	G	RSSSGAVTTSNYAT	house mouse	IGLV1
L1-14-A	CDRL1	1OAZ	N	RSSTGAVTTSNYAN	house mouse	IGLV1
L1-14-A	CDRL1	1OAY	L	RSSTGAVTTSNYAN	house mouse	IGLV1
L1-14-A	CDRL1	1DL7	L	RSSTGAVTTSNYAN	house mouse	IGLV1
L1-14-A	CDRL1	1F4Y	L	RSSTGTVTTSNYAN	house mouse	IGLV1
L1-14-A	CDRL1	1NC4	A	RSSTGAVTTSNYAN	house mouse	IGLV1
L1-14-A	CDRL1	4K3H	H	GSSTGAVTSGHYAN	human	IGLV7-46
L1-14-A	CDRL1	3CFK	O	RSSSGAVTTSNYAT	house mouse	IGLV1
L1-14-A	CDRL1	1PG7	W	RSSTGAVTTSNYAN	house mouse	IGLV1
L1-14-A	CDRL1	1MFC	L	RSSTGTVTSGNHAN	house mouse	IGLV1
L1-14-A	CDRL1	1MFB	L	RSSTGTVTSGNHAN	house mouse	IGLV1
L1-14-A	CDRL1	3CFJ	E	RSSSGAVTTSNYAT	house mouse	IGLV1
L1-14-A	CDRL1	1OAU	L	RSSTGAVTTSNYAN	house mouse	IGLV1
L1-14-A	CDRL1	1NJ9	A	RSSTGTITSDNYAN	house mouse	IGLV1
L1-14-A	CDRL1	4K3G	A	GSSTGAVTSGHYAN	human	IGLV7-46
L1-14-A	CDRL1	1Y18	L	RSSSGAVTTSNYAT	house mouse	IGLV1
L1-14-A	CDRL1	2ZPK	M	RSSTGAVTTSNYAN	house mouse	IGLV1
L1-14-A	CDRL1	1OAR	L	RSSTGAVTTSNYAN	house mouse	IGLV1
L1-14-A	CDRL1	1MFA	L	RSSTGTVTSGNHAN	house mouse	IGLV1
L1-14-A	CDRL1	3CFK	C	RSSSGAVTTSNYAT	house mouse	IGLV1
L1-14-A	CDRL1	2Y06	L	RSSTGAVTTSNYAN	house mouse	IGLV1
L1-14-A	CDRL1	4K3H	D	GSSTGAVTSGHYAN	human	IGLV7-46
L1-14-A	CDRL1	1NGQ	L	RSSTGAVTTSNYAN	house mouse	IGLV1
L1-14-B	CDRL1	4KTD	L	TLSSGFTVGRYSIF	rhesus monkey	IGLV
L1-14-B	CDRL1	4KTE	L	TLSSGINVGSYSIF	rhesus monkey	IGLV
L1-15-A	CDRL1	1MF2	L	RASESVDYYGKSFMN	house mouse	IGKV3-2
L1-15-A	CDRL1	1GGI	M	RASESVDDDGNSFLH	house mouse	IGKV3-5
L1-15-A	CDRL1	1GGC	L	RASESVDDDGNSFLH	house mouse	IGKV3-5
L1-15-A	CDRL1	3O41	B	RASQSVDYNGISYMH	house mouse	IGKV3-3
L1-15-A	CDRL1	3QRG	L	RASQSVDYNGISYMH	house mouse	IGKV3
L1-15-A	CDRL1	4HS6	A	RASESVDGYGYSFLH	house mouse	IGKV3
L1-15-A	CDRL1	1AI1	L	RASESVDSYGKSFMH	house mouse	IGKV3-10
L1-15-A	CDRL1	3WKM	M	RASESVDSYGDSFMH	house mouse	IGKV3-10
L1-15-A	CDRL1	2OR9	L	RASESVDNYGFSFMN	house mouse	IGKV3-2
L1-15-A	CDRL1	2F58	L	KASQGVDFDGASFMN	house mouse	IGKV3-4
L1-15-A	CDRL1	3ZKN	D	RASKSVDTYGHSFIH	house mouse	IGKV3-10
L1-15-A	CDRL1	4G6A	L	RASESVDGYGNSFLH	house mouse	IGKV3
L1-15-A	CDRL1	2HRP	M	RASESVDYYGKSFMN	house mouse	IGKV3-2
L1-15-A	CDRL1	3QQ9	C	RASQSVDYNGISYMH	house mouse	IGKV3-3
L1-15-A	CDRL1	3E8U	L	KASQSVDYNGDSYLN	house mouse	IGKV3-4
L1-15-A	CDRL1	4GAY	L	RASESVDGYGNSFLH	house mouse	IGKV3-10
L1-15-A	CDRL1	3ZKM	L	RASKSVDTYGHSFIH	house mouse	IGKV3-10
L1-15-A	CDRL1	1J05	L	RAGESVDIFGVGFLH	house mouse	IGKV3-5
L1-15-A	CDRL1	1J05	A	RAGESVDIFGVGFLH	house mouse	IGKV3-5
L1-15-A	CDRL1	3PHQ	A	RASKSVSSSVNSYMH	house mouse	IGKV3-12
L1-15-A	CDRL1	1IQW	L	KASQSVDYDGDSYMN	house mouse	IGKV3-4
L1-15-A	CDRL1	2XA8	L	RASQSVDYDGDSYMN	house mouse	IGKV3
L1-15-A	CDRL1	1I7Z	C	RASKSVSTSGYNYMH	house mouse	IGKV3-12
L1-15-A	CDRL1	1GGI	L	RASESVDDDGNSFLH	house mouse	IGKV3-5
L1-15-A	CDRL1	1MF2	M	RASESVDYYGKSFMN	house mouse	IGKV3-2
L1-15-A	CDRL1	2HRP	L	RASESVDYYGKSFMN	house mouse	IGKV3-2
L1-15-A	CDRL1	2NYY	C	RASESVDSYGHSFMQ	house mouse	IGKV3-5
L1-15-A	CDRL1	1F58	L	KASQGVDFDGASFMN	house mouse	IGKV3-4
L1-15-A	CDRL1	1IT9	L	KASQSVDYDGDSYMN	house mouse	IGKV3-4
L1-15-A	CDRL1	3ZKM	D	RASKSVDTYGHSFIH	house mouse	IGKV3-10
L1-15-A	CDRL1	4HS6	L	RASESVDGYGYSFLH	house mouse	IGKV3
L1-15-A	CDRL1	3PHO	A	RASKSVSSSVNSYMH	house mouse	IGKV3-12
L1-15-A	CDRL1	2OR9	M	RASESVDNYGFSFMN	house mouse	IGKV3-2
L1-15-A	CDRL1	2Y5T	B	RASKSVDSYGNSFME	house mouse	IGKV3-5
L1-15-A	CDRL1	3O41	L	RASQSVDYNGISYMH	house mouse	IGKV3-3
L1-15-A	CDRL1	1H0D	A	RASESVDNYGISFMS	house mouse	IGKV3-2
L1-15-A	CDRL1	2VL5	B	RASKSVDSYGNSFME	house mouse	IGKV3-5
L1-15-A	CDRL1	4I77	L	RASKSVDSYGNSFMH	house mouse	IGKV3
L1-15-A	CDRL1	2VL5	D	RASKSVDSYGNSFME	house mouse	IGKV3-5
L1-15-A	CDRL1	1IBG	L	RASKSVSTSGYSHIH	house mouse	IGKV3-12
L1-15-A	CDRL1	1EJO	L	RASESVDSYGNSFMH	house mouse	IGKV3-5
L1-15-A	CDRL1	3ZKN	L	RASKSVDTYGHSFIH	house mouse	IGKV3-10
L1-15-A	CDRL1	4G6A	D	RASESVDGYGNSFLH	house mouse	IGKV3
L1-15-A	CDRL1	4GAJ	L	RASESVDGYGNSFLH	house mouse	IGKV3-10
L1-15-A	CDRL1	3F58	L	KASQGVDFDGASFMN	house mouse	IGKV3-4
L1-15-A	CDRL1	3S35	L	RASESVDSYGNSFMH	house mouse	IGKV3-5
L1-15-A	CDRL1	3QQ9	L	RASQSVDYNGISYMH	house mouse	IGKV3-3
L1-15-A	CDRL1	4GAG	L	RASESVDGYGNSFLH	house mouse	IGKV3-10
L1-15-A	CDRL1	1EGJ	L	RANESVYSYGDSFMH	house mouse	IGKV3-10
L1-15-A	CDRL1	4GAY	B	RASESVDGYGNSFLH	house mouse	IGKV3-10
L1-15-A	CDRL1	4HS8	L	RASESVDNYGISFMN	house mouse	IGKV3
L1-15-A	CDRL1	2AAB	L	RASESVEYYGSSLMQ	house mouse	IGKV3-1
L1-15-A	CDRL1	3WKM	L	RASESVDSYGDSFMH	house mouse	IGKV3-10
L1-15-A	CDRL1	2GCY	A	RASESVDSYGHSFMQ	house mouse	IGKV3-5
L1-15-A	CDRL1	4FFY	L	RASESVDHYGNSFIY	house mouse	IGKV3-10
L1-15-B	CDRL1	3DGG	C	RASKSVSTSGYSYMH	house mouse	IGKV3-12
L1-15-B	CDRL1	1I7Z	A	RASKSVSTSGYNYMH	house mouse	IGKV3-12
L1-15-B	CDRL1	3DGG	A	RASKSVSTSGYSYMH	house mouse	IGKV3-12
L1-16-A	CDRL1	1PLG	L	RSSQSLVHSNGNTYLY	house mouse	IGKV1-110
L1-16-A	CDRL1	2OK0	L	RSSQSIVHSNGNTYLE	house mouse	IGKV1-117
L1-16-A	CDRL1	2OJZ	L	RSSQSIVHSNGNTYLE	house mouse	IGKV1-117
L1-16-A	CDRL1	1RUQ	L	RSSKSLLNSNGIIHMY	house mouse	IGKV2-109
L1-16-A	CDRL1	2A1W	L	RCSQSIVKSNGHTYLE	house mouse	IGKV1-117
L1-16-A	CDRL1	3IFL	L	RSSQSIVHSNGNTYLE	house mouse	IGKV1-117
L1-16-A	CDRL1	2G60	L	RSSQAIVHANGNTYLE	house mouse	IGKV1-117
L1-16-A	CDRL1	4K23	L	KSSQSLLDSDGKTYLN	house mouse	IGKV1-135
L1-16-A	CDRL1	3IFO	L	RSSQNIIHSNGNTYLE	house mouse	IGKV1-117
L1-16-A	CDRL1	1YEJ	L	KSSQSLLYSNGKTYLN	house mouse	IGKV1-133
L1-16-A	CDRL1	1CR9	L	KSSQSLLDSDGKTYLI	house mouse	IGKV1-135
L1-16-A	CDRL1	3QCU	M	TSGQSLVHINGNTYLH	house mouse	IGKV
L1-16-A	CDRL1	1ND0	E	KSSQRLLNSNGKTFLN	house mouse	IGKV1-133
L1-16-A	CDRL1	1M7I	A	RSSQSLLHSDGNTYLH	house mouse	IGKV1-110
L1-16-A	CDRL1	4HCR	N	KSSQSLLHTDGTTYLY	house mouse	IGKV
L1-16-A	CDRL1	1MRE	L	RSSQSLVHSNGNTYLH	house mouse	IGKV1-110
L1-16-A	CDRL1	1TQB	C	KSSQSLLDSDGKTYLN	house mouse	IGKV1-135
L1-16-A	CDRL1	1LO4	L	RSSQTIVHTNGNTYFE	house mouse	IGKV1-117
L1-16-A	CDRL1	2AJZ	A	RSSRSLLYKDGRTYLN	house mouse	IGKV2-112
L1-16-A	CDRL1	3QEH	B	RSSQSLLHTNGFQYLD	house mouse	IGKV
L1-16-A	CDRL1	3C6S	C	RSSKSLLHSDGITYLY	house mouse	IGKV2-109
L1-16-A	CDRL1	1MRC	L	RSSQSLVHSNGNTYLH	house mouse	IGKV1-110
L1-16-A	CDRL1	1GPO	L	RASQSLVNEDGNTYLF	house mouse	IGKV5-43
L1-16-A	CDRL1	4LEX	L	RSSQSLVHSNGNTYLH	house mouse	IGKV1-110
L1-16-A	CDRL1	1F8T	L	ESSQSLLYSNGKTYLN	house mouse	IGKV1-133
L1-16-A	CDRL1	3FO2	A	RSSQSIVHSNGNTYLQ	house mouse	IGKV1-117
L1-16-A	CDRL1	1DSF	L	RSSQNLVHSDGKTYLH	house mouse	IGKV1-110
L1-16-A	CDRL1	3AAZ	B	RSSQSIVHSNGHTYLE	house mouse	IGKV
L1-16-A	CDRL1	3IFO	B	RSSQNIIHSNGNTYLE	house mouse	IGKV1-117
L1-16-A	CDRL1	2JEL	L	RSSQSIVHGNGNTYLE	house mouse	IGKV1-117
L1-16-A	CDRL1	1KFA	M	RSSQSLVHSNGNTYLH	house mouse	IGKV1-110
L1-16-A	CDRL1	2DDQ	L	RSSQSIVHSNGNTYLE	house mouse	IGKV1-117
L1-16-A	CDRL1	1QYG	L	RSSKSLLHSNGYTYLH	house mouse	IGKV2-137
L1-16-A	CDRL1	1IGJ	C	RSSQSLVHSNGNTYLN	house mouse	IGKV1-110
L1-16-A	CDRL1	3IFN	L	RSSQSIVHSNGNTYLE	house mouse	IGKV1-117
L1-16-A	CDRL1	1UB5	L	RSTKSLLHSNGITYLY	house mouse	IGKV2-109
L1-16-A	CDRL1	3O6M	L	KSGQSLLYSDGKTYLN	house mouse	IGKV1-135
L1-16-A	CDRL1	1TPX	C	KSSQSLLDSDGKTYLN	house mouse	IGKV1-135
L1-16-A	CDRL1	2UYL	X	RSSQSIVHSNGDTYLE	house mouse	IGKV1-117
L1-16-A	CDRL1	1T2Q	L	RSSQSLVHSSGNTYLH	house mouse	IGKV1-117
L1-16-A	CDRL1	1UZ6	M	RSSKSLLYSNGITYLY	house mouse	IGKV2-109
L1-16-A	CDRL1	1S3K	L	RSSQRIVHSNGNTYLE	house mouse	IGKV
L1-16-A	CDRL1	3BAE	L	RSSQSIVHSNGHTYLE	house mouse	IGKV1-117
L1-16-A	CDRL1	2AI0	O	RCSQSIVKSNGHTYLE	house mouse	IGKV1-117
L1-16-A	CDRL1	2AI0	N	RCSQSIVKSNGHTYLE	house mouse	IGKV1-117
L1-16-A	CDRL1	1FL5	L	RSSQSIVHSNGNTYLE	house mouse	IGKV1-117
L1-16-A	CDRL1	3BKM	L	RSSQSIVHSNGHTYLE	house mouse	IGKV1-117
L1-16-A	CDRL1	1UB6	B	RSTKSLLHSNGITYLY	house mouse	IGKV2-109
L1-16-A	CDRL1	1UZ6	E	RSSKSLLYSNGITYLY	house mouse	IGKV2-109
L1-16-A	CDRL1	4AEI	M	RSSQSIVHSNGNTYLE	house mouse	IGKV1-117
L1-16-A	CDRL1	1DLF	L	RSSQSLVHSNGNTYLH	house mouse	IGKV1-110
L1-16-A	CDRL1	1YEF	L	KSSQSLLYSNGKTYLN	house mouse	IGKV1-133
L1-16-A	CDRL1	2AJZ	L	RSSRSLLYKDGRTYLN	house mouse	IGKV2-112
L1-16-A	CDRL1	2O5Z	L	RSSQSLVHSNGNTYLH	house mouse	IGKV1-110
L1-16-A	CDRL1	3FO0	L	RSSQSIVHSNGNTYLE	house mouse	IGKV1-117
L1-16-A	CDRL1	3CFB	A	RSTKSLLHSNGITYLY	house mouse	IGKV2-109
L1-16-A	CDRL1	1MRD	L	RSSQSLVHSNGNTYLH	house mouse	IGKV1-110
L1-16-A	CDRL1	3QCT	L	TSGQSLVHINGNTYLH	house mouse	IGKV
L1-16-A	CDRL1	1KEL	L	RFSQSIVHSNGNTYLE	house mouse	IGKV1-117
L1-16-A	CDRL1	2W65	B	KSSQSLLDSDGKTYLN	house mouse	IGKV1-135
L1-16-A	CDRL1	1C1E	L	RSSQSLVHSNGNTYLH	house mouse	IGKV1-110
L1-16-A	CDRL1	4F37	K	RSSQTILHSNGNTYLE	house mouse	IGKV1-117
L1-16-A	CDRL1	3CFB	L	RSTKSLLHSNGITYLY	house mouse	IGKV2-109
L1-16-A	CDRL1	1XGY	L	RSSKSLLHSNGITYLY	house mouse	IGKV2-109
L1-16-A	CDRL1	1A3L	L	RSSKSLLNSNGIIHMY	house mouse	IGKV2-109
L1-16-A	CDRL1	1UZ6	L	RSSKSLLYSNGITYLY	house mouse	IGKV2-109
L1-16-A	CDRL1	4AEI	L	RSSQSIVHSNGNTYLE	house mouse	IGKV1-117
L1-16-A	CDRL1	2AJY	L	RSSRSLLYKDGRTYLN	house mouse	IGKV2-112
L1-16-A	CDRL1	3UYR	L	RSSQSLVHSNGNTYLH	house mouse	IGKV1-110
L1-16-A	CDRL1	1QFU	L	RSSQTLVHSNGNTYLH	house mouse	IGKV1-110
L1-16-A	CDRL1	1MIE	L	RSSKSLLHSNGNTYLN	house mouse	IGKV2-137
L1-16-A	CDRL1	3HR5	P	RSSQSLVHNNANTYLH	house mouse	IGKV
L1-16-A	CDRL1	2IPU	K	RSSQSIVHSNGNTYLE	house mouse	IGKV1-117
L1-16-A	CDRL1	1XGY	M	RSSKSLLHSNGITYLY	house mouse	IGKV2-109
L1-16-A	CDRL1	2CGR	L	RPSQSLVHSNGNTYLH	house mouse	IGKV1-110
L1-16-A	CDRL1	1DBM	L	RSSQSLIHSNGNTYLH	house mouse	IGKV1-110
L1-16-A	CDRL1	1TET	L	KSSQSIVHSSGNTYFE	house mouse	IGKV1-117
L1-16-A	CDRL1	2AJV	L	RSSRSLLYKDGRTYLN	house mouse	IGKV2-112
L1-16-A	CDRL1	3QCU	L	TSGQSLVHINGNTYLH	house mouse	IGKV
L1-16-A	CDRL1	1UB5	B	RSTKSLLHSNGITYLY	house mouse	IGKV2-109
L1-16-A	CDRL1	3PP3	K	RSSKSLLHSNGITYLY	house mouse	IGKV
L1-16-A	CDRL1	1MJ7	L	RSSKSLLHSNGNTYLN	house mouse	IGKV2-137
L1-16-A	CDRL1	3U0T	C	KSSQSLLYSDAKTYLN	house mouse	IGKV
L1-16-A	CDRL1	2DQU	L	RSSQTIVHSNGDTYLD	house mouse	IGKV1-117
L1-16-A	CDRL1	1KFA	L	RSSQSLVHSNGNTYLH	house mouse	IGKV1-110
L1-16-A	CDRL1	2PCP	A	RSSQTIVHSNGNTYLE	house mouse	IGKV1-117
L1-16-A	CDRL1	1MRF	L	RSSQSLVHSNGNTYLH	house mouse	IGKV1-110
L1-16-A	CDRL1	1MJJ	L	RSSKSLLHSNGNTYLY	house mouse	IGKV2-137
L1-16-A	CDRL1	1RUM	L	KSSQRLLNSNGKTFLN	house mouse	IGKV1-133
L1-16-A	CDRL1	1GPO	M	RASQSLVNEDGNTYLF	house mouse	IGKV5-43
L1-16-A	CDRL1	1FL3	B	RSTKSLLHSNGITYLY	house mouse	IGKV2-109
L1-16-A	CDRL1	4AEI	N	RSSQSIVHSNGNTYLE	house mouse	IGKV1-117
L1-16-A	CDRL1	1YEE	L	KSSQSLLYSNGKTYLS	house mouse	IGKV1-133
L1-16-A	CDRL1	2AI0	M	RCSQSIVKSNGHTYLE	house mouse	IGKV1-117
L1-16-A	CDRL1	2VQ1	E	RSSQSLVHSNGNTFLQ	house mouse	IGKV1-110
L1-16-A	CDRL1	1MJ8	L	RSSKSLLHSNGNTYLY	house mouse	IGKV2-137
L1-16-A	CDRL1	1RMF	L	RSSQSLVHSNGNNYLH	house mouse	IGKV1-110
L1-16-A	CDRL1	2PCP	C	RSSQTIVHSNGNTYLE	house mouse	IGKV1-117
L1-16-A	CDRL1	2IPT	L	RSSQSIVHSNGNTYLE	house mouse	IGKV1-117
L1-16-A	CDRL1	3PP3	L	RSSKSLLHSNGITYLY	house mouse	IGKV
L1-16-A	CDRL1	1RUL	L	KSSQRLLNSNGKTFLN	house mouse	IGKV1-133
L1-16-A	CDRL1	1S5I	L	ESSQSLLYSNGKTYLN	house mouse	IGKV1-133
L1-16-A	CDRL1	1YNL	L	RPSQSLVHSNGNTYLH	house mouse	IGKV1-110
L1-16-A	CDRL1	4HIX	L	KSSQSLLDSDGKTYLN	house mouse	IGKV
L1-16-A	CDRL1	2R0Z	L	RSSQSIVHSNGNTYLE	house mouse	IGKV1-117
L1-16-A	CDRL1	2HKH	L	RSSQSLVHSNGNTYLH	house mouse	IGKV1-110
L1-16-A	CDRL1	1DBB	L	RSSQSLIHSNGNTYLH	house mouse	IGKV1-110
L1-16-A	CDRL1	1RIV	L	RSSKSLLHSNGYTYLH	house mouse	IGKV2-137
L1-16-A	CDRL1	2UYL	A	RSSQSIVHSNGDTYLE	house mouse	IGKV1-117
L1-16-A	CDRL1	1MPA	L	RSSQALVHSNGNTYLH	house mouse	IGKV1-110
L1-16-A	CDRL1	1IGI	L	RSSQSLVHSNGNTYLN	house mouse	IGKV1-110
L1-16-A	CDRL1	2AK1	L	RSSRSLLYKDGRTYLN	house mouse	IGKV2-112
L1-16-A	CDRL1	3HR5	A	RSSQSLVHNNANTYLH	house mouse	IGKV
L1-16-A	CDRL1	1ND0	A	KSSQRLLNSNGKTFLN	house mouse	IGKV1-133
L1-16-A	CDRL1	2AJX	L	RSSRSLLYKDGRTYLN	house mouse	IGKV2-112
L1-16-A	CDRL1	1RUA	L	KSSQRLLNSNGKTFLN	house mouse	IGKV1-133
L1-16-A	CDRL1	3QG6	L	RSSQRLVHSNGNIYLH	house mouse	IGKV1-110
L1-16-A	CDRL1	2G2R	A	RSSQSLLYINGKTHLN	house mouse	IGKV1-133
L1-16-A	CDRL1	2O5X	L	RSSQSLVHSNGNTYLH	house mouse	IGKV1-110
L1-16-A	CDRL1	3EYU	L	RSSQSIVHSNGNTYLE	house mouse	IGKV1-117
L1-16-A	CDRL1	1N4X	M	RSSQTIVHNNGNTYLE	house mouse	IGKV1-117
L1-16-A	CDRL1	3IF1	A	RSSQSLVHSNGNTYLH	house mouse	IGKV1-110
L1-16-A	CDRL1	3QCV	M	TSGQSLVHINGNTYLH	house mouse	IGKV
L1-16-A	CDRL1	2EH8	L	KSSQSLLYSNGKTYLN	house mouse	IGKV1-133
L1-16-A	CDRL1	3HR5	Q	RSSQSLVHNNANTYLH	house mouse	IGKV
L1-16-A	CDRL1	1N4X	L	RSSQTIVHNNGNTYLE	house mouse	IGKV1-117
L1-16-A	CDRL1	3C6S	E	RSSKSLLHSDGITYLY	house mouse	IGKV2-109
L1-16-A	CDRL1	1LO2	L	TSSQTIVHTNGNTYLE	house mouse	IGKV1-117
L1-16-A	CDRL1	4JN2	A	KSSQSLLYTDGKTYLY	house mouse	IGKV1-133
L1-16-A	CDRL1	1UB6	L	RSTKSLLHSNGITYLY	house mouse	IGKV2-109
L1-16-A	CDRL1	2OJZ	M	RSSQSIVHSNGNTYLE	house mouse	IGKV1-117
L1-16-A	CDRL1	1F3D	J	RSSQSIFHSDGKTYLE	house mouse	IGKV1-117
L1-16-A	CDRL1	1PZ5	A	RSSQSLLHSDGNTYLH	house mouse	IGKV1-110
L1-16-A	CDRL1	1UZ8	A	RSSKSLLYSNGITYLY	house mouse	IGKV2-109
L1-16-A	CDRL1	1UZ6	V	RSSKSLLYSNGITYLY	house mouse	IGKV2-109
L1-16-A	CDRL1	1TQC	C	KSSQSLLDSDGKTYLN	house mouse	IGKV1-135
L1-16-A	CDRL1	2VQ1	A	RSSQSLVHSNGNTFLQ	house mouse	IGKV1-110
L1-16-A	CDRL1	4JN1	L	KSSQSLLYTDGKTYLY	house mouse	IGKV1-133
L1-16-A	CDRL1	3C6S	A	RSSKSLLHSDGITYLY	house mouse	IGKV2-109
L1-16-A	CDRL1	1ZEA	L	KSSQSIVHSSGNTYFE	house mouse	IGKV1-117
L1-16-A	CDRL1	2UYL	M	RSSQSIVHSNGDTYLE	house mouse	IGKV1-117
L1-16-A	CDRL1	2D03	L	RSSQSLVHSSGNTYLH	house mouse	IGKV1-110
L1-16-A	CDRL1	3LEX	B	KSSQSLLDSDGKTYLN	house mouse	IGKV1-135
L1-16-A	CDRL1	3BZ4	C	RSSKSLLHSDGITYLY	house mouse	IGKV2-109
L1-16-A	CDRL1	4F37	L	RSSQTILHSNGNTYLE	house mouse	IGKV1-117
L1-16-A	CDRL1	2IQA	L	RSSQSIVHSNGNTYLE	house mouse	IGKV1-117
L1-16-A	CDRL1	2HKF	L	RSSQSLVHSNGNTYLH	house mouse	IGKV1-110
L1-16-A	CDRL1	2C1P	L	KSSQSLLYSNGKTYLN	house mouse	IGKV1-133
L1-16-A	CDRL1	1ND0	C	KSSQRLLNSNGKTFLN	house mouse	IGKV1-133
L1-16-A	CDRL1	1FL3	L	RSTKSLLHSNGITYLY	house mouse	IGKV2-109
L1-16-A	CDRL1	3BZ4	E	RSSKSLLHSDGITYLY	house mouse	IGKV2-109
L1-16-A	CDRL1	1RFD	L	RSSKSLLHSNGYTYLH	house mouse	IGKV2-137
L1-16-A	CDRL1	1NCW	L	KSSQRLLNSNGKTFLN	house mouse	IGKV1-133
L1-16-A	CDRL1	2AI0	L	RCSQSIVKSNGHTYLE	house mouse	IGKV1-117
L1-16-A	CDRL1	2R0W	L	RSSQSIVHSNGNTYLE	house mouse	IGKV1-117
L1-16-A	CDRL1	1YEC	L	KSSQSLLYSNGKTYLN	house mouse	IGKV1-133
L1-16-A	CDRL1	4JN2	L	KSSQSLLYTDGKTYLY	house mouse	IGKV1-133
L1-16-A	CDRL1	1LO3	L	TSSQTIVHTNGNTYLE	house mouse	IGKV1-117
L1-16-A	CDRL1	1WT5	D	RSSQNIVHNNGITYLE	house mouse	IGKV
L1-16-A	CDRL1	3O6K	L	KSGQSLLYSDGKTYLN	house mouse	IGKV1-135
L1-16-A	CDRL1	1Q72	L	RSSKSLLHSNGYTYLH	house mouse	IGKV2-137
L1-16-A	CDRL1	1KN2	L	KSSQSLLYSNGKTYLN	house mouse	IGKV1-133
L1-16-A	CDRL1	1UZ8	L	RSSKSLLYSNGITYLY	house mouse	IGKV2-109
L1-16-A	CDRL1	2GK0	L	RSSQSIVHSNGNTYLE	house mouse	IGKV1-117
L1-16-A	CDRL1	1T66	C	RSSQSLVHSNGNTYLH	house mouse	IGKV1-110
L1-16-A	CDRL1	3IET	C	RSSQSLVHSNGNTYLH	house mouse	IGKV1-110
L1-16-A	CDRL1	2IQA	A	RSSQSIVHSNGNTYLE	house mouse	IGKV1-117
L1-16-A	CDRL1	4HCR	L	KSSQSLLHTDGTTYLY	house mouse	IGKV
L1-16-A	CDRL1	1JGU	L	RSSQSLVHSNGNTYLH	house mouse	IGKV1-110
L1-16-A	CDRL1	3GGW	A	RSSKSLLHSDGITYLY	house mouse	IGKV2-109
L1-16-A	CDRL1	4LKX	B	RSSQSIVHSNGNTYLE	house mouse	IGKV
L1-16-A	CDRL1	1YEH	L	KSSQSLLYSNGKTYLN	house mouse	IGKV1-133
L1-16-A	CDRL1	3IET	A	RSSQSLVHSNGNTYLH	house mouse	IGKV1-110
L1-16-A	CDRL1	1RUP	L	KSSQRLLNSNGKTFLN	house mouse	IGKV1-133
L1-16-A	CDRL1	1FL5	A	RSSQSIVHSNGNTYLE	house mouse	IGKV1-117
L1-16-A	CDRL1	1RU9	L	KSSQRLLNSNGKTFLN	house mouse	IGKV1-133
L1-16-A	CDRL1	1JGV	L	RSSQSLVHSNGNTYLH	house mouse	IGKV1-110
L1-16-A	CDRL1	3HR5	L	RSSQSLVHNNANTYLH	house mouse	IGKV
L1-16-A	CDRL1	3EYS	L	RSSQSIVHSNGNTYLE	house mouse	IGKV1-117
L1-16-A	CDRL1	2CJU	L	RSSQSIVHSNGNTYLE	house mouse	IGKV1-117
L1-16-A	CDRL1	2AJU	L	RSSRSLLYKDGRTYLN	house mouse	IGKV2-112
L1-16-A	CDRL1	2C1P	A	KSSQSLLYSNGKTYLN	house mouse	IGKV1-133
L1-16-A	CDRL1	3QG6	A	RSSQRLVHSNGNIYLH	house mouse	IGKV1-110
L1-16-A	CDRL1	3LEY	L	KSSQSLLDSDGKTYLN	house mouse	IGKV1-135
L1-16-A	CDRL1	1I9J	L	RSSQSIVHSNGNSYLE	house mouse	IGKV1-117
L1-16-A	CDRL1	1KN4	L	KSSQSLLYSNGKTYLN	house mouse	IGKV1-133
L1-16-A	CDRL1	2IPU	L	RSSQSIVHSNGNTYLE	house mouse	IGKV1-117
L1-16-A	CDRL1	1F3D	L	RSSQSIFHSDGKTYLE	house mouse	IGKV1-117
L1-16-A	CDRL1	3QEH	F	RSSQSLLHTNGFQYLD	house mouse	IGKV
L1-16-A	CDRL1	1RUK	L	KSSQRLLNSNGKTFLN	house mouse	IGKV1-133
L1-16-A	CDRL1	2IGF	L	RSNQTILLSDGDTYLE	house mouse	IGKV1-117
L1-16-A	CDRL1	3GGW	C	RSSKSLLHSDGITYLY	house mouse	IGKV2-109
L1-16-A	CDRL1	1RIU	L	RSSKSLLHSNGYTYLH	house mouse	IGKV2-137
L1-16-A	CDRL1	1LO0	L	TSSQTIVHTNGNTYLE	house mouse	IGKV1-117
L1-16-A	CDRL1	2W60	B	KSSQSLLDSDGKTYLN	house mouse	IGKV1-135
L1-16-A	CDRL1	2C1O	L	KSSQSLLYSNGKTYLN	house mouse	IGKV1-133
L1-16-A	CDRL1	2DLF	L	RSSQSLVHSNGNTYLH	house mouse	IGKV1-110
L1-16-A	CDRL1	1LO3	X	TSSQTIVHTNGNTYLE	house mouse	IGKV1-117
L1-16-A	CDRL1	2W65	D	KSSQSLLDSDGKTYLN	house mouse	IGKV1-135
L1-16-A	CDRL1	3SGD	I	KSSQSLLDSDGKTYLN	house mouse	IGKV1-135
L1-16-A	CDRL1	3QG7	L	RSSQRLVHSNGNIYLH	house mouse	IGKV1-110
L1-16-A	CDRL1	3EYV	L	RSSQRIVHSNGNTYLE	house mouse	IGKV1-117
L1-16-A	CDRL1	3AAZ	L	RSSQSIVHSNGHTYLE	house mouse	IGKV
L1-16-A	CDRL1	2H1P	L	RSSQSLVHSNGNTYLH	house mouse	IGKV1-110
L1-16-A	CDRL1	1M7D	A	RSSQSLLHSDGNTYLH	house mouse	IGKV1-110
L1-16-A	CDRL1	1EHL	L	RSSQSIVHSNGNTYLE	house mouse	IGKV1-117
L1-16-A	CDRL1	1ND0	G	KSSQRLLNSNGKTFLN	house mouse	IGKV1-133
L1-16-A	CDRL1	1DBA	L	RSSQSLIHSNGNTYLH	house mouse	IGKV1-110
L1-16-A	CDRL1	3BKC	L	RSSQSIVHSNGHTYLE	house mouse	IGKV1-117
L1-16-A	CDRL1	2AJS	L	RSSRSLLYKDGRTYLN	house mouse	IGKV2-112
L1-16-A	CDRL1	3SGD	L	KSSQSLLDSDGKTYLN	house mouse	IGKV1-135
L1-16-A	CDRL1	3V52	L	RSSQSLVHSNGNTYLH	house mouse	IGKV1-110
L1-16-A	CDRL1	3V4U	L	RSSQSLVHSNGNTYLH	house mouse	IGKV1-110
L1-16-A	CDRL1	1M71	A	RSSQSLLHSDGNTYLH	house mouse	IGKV1-110
L1-16-A	CDRL1	3FO2	L	RSSQSIVHSNGNTYLQ	house mouse	IGKV1-117
L1-16-A	CDRL1	1YNK	L	RPSQSLVHSNGNTYLH	house mouse	IGKV1-110
L1-16-A	CDRL1	1YEG	L	KSSQSLLYSNGKTYLN	house mouse	IGKV1-133
L1-16-A	CDRL1	2Z4Q	A	RSSQNIVHNNGITYLE	house mouse	IGKV1-117
L1-16-A	CDRL1	3GNM	L	RSSQTIVYSNGNTYLE	house mouse	IGKV1-117
L1-16-A	CDRL1	3IF1	C	RSSQSLVHSNGNTYLH	house mouse	IGKV1-110
L1-16-A	CDRL1	1WZ1	L	RSSQSLVHSNGNTYLH	house mouse	IGKV1-110
L1-16-A	CDRL1	3SGE	L	KSSQSLLDSDGKTYLN	house mouse	IGKV1-135
L1-16-A	CDRL1	3CFC	L	RSTKSLLHSNGITYLY	house mouse	IGKV2-109
L1-16-A	CDRL1	1QKZ	L	RSSQSLVHSNGNTYLH	house mouse	IGKV1-110
L1-16-A	CDRL1	1A4J	L	RSSQSLVHSNGNTYLH	house mouse	IGKV1-110
L1-16-A	CDRL1	3QEH	D	RSSQSLLHTNGFQYLD	house mouse	IGKV
L1-16-A	CDRL1	1MJU	L	RSSKSLLHSNGNTYLY	house mouse	IGKV2-137
L1-16-A	CDRL1	1DBJ	L	RSSQSLIHSNGNTYLH	house mouse	IGKV1-110
L1-16-A	CDRL1	1A4K	L	RSSQSLLHSNGNTYLH	house mouse	IGKV1-110
L1-16-A	CDRL1	3BZ4	A	RSSKSLLHSDGITYLY	house mouse	IGKV2-109
L1-16-A	CDRL1	1YEK	L	KSSQSLLYSNGKTYLN	house mouse	IGKV1-133
L1-16-A	CDRL1	3LEX	L	KSSQSLLDSDGKTYLN	house mouse	IGKV1-135
L1-16-A	CDRL1	3EYV	A	RSSQRIVHSNGNTYLE	house mouse	IGKV1-117
L1-16-A	CDRL1	3QCV	L	TSGQSLVHINGNTYLH	house mouse	IGKV
L1-16-A	CDRL1	1AD9	L	RSSKSLLHSNGDTFLY	house mouse	IGKV
L1-16-A	CDRL1	1YEI	L	KSSQSLLYSNGKTYLN	house mouse	IGKV1-133
L1-16-A	CDRL1	2UYL	V	RSSQSIVHSNGDTYLE	house mouse	IGKV1-117
L1-16-A	CDRL1	3QEH	H	RSSQSLLHTNGFQYLD	house mouse	IGKV
L1-16-A	CDRL1	3UO1	L	RSSQSLVHSNGNTYLH	house mouse	IGKV1-110
L1-16-A	CDRL1	1MJJ	A	RSSKSLLHSNGNTYLY	house mouse	IGKV2-137
L1-16-A	CDRL1	1IGJ	A	RSSQSLVHSNGNTYLN	house mouse	IGKV1-110
L1-16-A	CDRL1	1T66	L	RSSQSLVHSNGNTYLH	house mouse	IGKV1-110
L1-16-A	CDRL1	2DQT	L	RSSQTIVHSNGDTYLD	house mouse	IGKV1-117
L1-16-A	CDRL1	4DTG	L	KSSQSLLESDGKTYLN	house mouse	IGKV
L1-16-A	CDRL1	1CGS	L	RPSQSLVHSNGNTYLH	house mouse	IGKV1-110
L1-16-A	CDRL1	1LO2	X	TSSQTIVHTNGNTYLE	house mouse	IGKV1-117
L1-16-A	CDRL1	1WT5	C	RSSQNIVHNNGITYLE	house mouse	IGKV
L1-16-A	CDRL1	3GKW	L	RSSQNIVHSNGNTYLD	house mouse	IGKV
L1-16-A	CDRL1	3O6L	L	KSGQSLLYSDGKTYLN	house mouse	IGKV1-135
L1-16-A	CDRL1	2C1O	A	KSSQSLLYSNGKTYLN	house mouse	IGKV1-133
L1-16-A	CDRL1	1KEG	L	RSSQSIVHSNGNTYLE	house mouse	IGKV1-117
L1-16-A	CDRL1	1A4J	A	RSSQSLVHSNGNTYLH	house mouse	IGKV1-110
L1-16-A	CDRL1	3BKJ	L	RSSQSIVHSNGHTYLE	house mouse	IGKV1-117
L1-16-A	CDRL1	3BZ4	G	RSSKSLLHSDGITYLY	house mouse	IGKV2-109
L1-16-A	CDRL1	2A1W	M	RCSQSIVKSNGHTYLE	house mouse	IGKV1-117
L1-16-A	CDRL1	2MPA	L	RSSQALVHSNGNTYLH	house mouse	IGKV1-110
L1-16-A	CDRL1	1F90	L	ESSQSLLYSNGKTYLN	house mouse	IGKV1-133
L1-16-A	CDRL1	2A77	L	RCSQSIVKSNGHTYLE	house mouse	IGKV1-117
L1-16-A	CDRL1	3U0T	A	KSSQSLLYSDAKTYLN	house mouse	IGKV
L1-16-A	CDRL1	3C6S	G	RSSKSLLHSDGITYLY	house mouse	IGKV2-109
L1-16-A	CDRL1	3PP4	L	RSSKSLLHSNGITYLY	house mouse	IGKV
L1-16-A	CDRL1	2G2R	L	RSSQSLLYINGKTHLN	house mouse	IGKV1-133
L1-16-A	CDRL1	3FO1	A	RSSQSIVHSNGNTYLA	house mouse	IGKV1-117
L1-16-A	CDRL1	1RUR	L	RSSKSLLNSNGIIHMY	house mouse	IGKV2-109
L1-16-A	CDRL1	3FO1	L	RSSQSIVHSNGNTYLA	house mouse	IGKV1-117
L1-16-A	CDRL1	4HXB	L	RSSQTIVHSNGNTYLE	house mouse	IGKV1-117
L1-16-A	CDRL1	1LO0	X	TSSQTIVHTNGNTYLE	house mouse	IGKV1-117
L1-16-A	CDRL1	3SGE	I	KSSQSLLDSDGKTYLN	house mouse	IGKV1-135
L1-16-A	CDRL1	1MNU	L	RSSQALVHSNGNTYLH	house mouse	IGKV1-110
L1-16-A	CDRL1	3VW3	L	RSSQNIVHSNGYTYLE	house mouse	IGKV1-117
L1-16-A	CDRL1	1AD9	A	RSSKSLLHSNGDTFLY	house mouse	IGKV
L1-16-A	CDRL1	1A4K	A	RSSQSLLHSNGNTYLH	house mouse	IGKV1-110
L1-16-A	CDRL1	2IQ9	L	RSSQSIVHSNGNTYLE	house mouse	IGKV1-117
L1-17-A	CDRL1	1Q9O	C	KSSQSLLNSRTRKSYLA	house mouse	IGKV8-21
L1-17-A	CDRL1	3OKO	A	KSSQSLLNSRTRKNYLA	house mouse	IGKV8-21
L1-17-A	CDRL1	4LVE	A	KSSQSVLYSSNSTNYLA	human	IGKV4-1
L1-17-A	CDRL1	3HZY	A	KSSQSLLNSRTRKNYLA	house mouse	IGKV8-21
L1-17-A	CDRL1	3DUS	A	KSSQSLFKSRNQKNYLA	house mouse	IGKV8-21
L1-17-A	CDRL1	3IJS	A	KSSQSLLNSRTRKNYLA	house mouse	IGKV8-21
L1-17-A	CDRL1	4LVE	B	KSSQSVLYSSNSTNYLA	human	IGKV4-1
L1-17-A	CDRL1	1ZA6	A	KSSQSLLYSGNQKNYLA	house mouse	IGKV
L1-17-A	CDRL1	43CA	C	KSSQSLLNISNQKNYLA	house mouse	IGKV8-24
L1-17-A	CDRL1	1SBS	L	KSSQSLLYSSNQMNYLA	house mouse	IGKV8-30
L1-17-A	CDRL1	1EEQ	B	KSSQSVLDSSNSKNYLA	human	IGKV4-1
L1-17-A	CDRL1	1IFH	L	TSSQSLFNSGKQKNYLT	house mouse	IGKV8-19
L1-17-A	CDRL1	3OKM	A	KSSQSLLNSRTRKNYLA	house mouse	IGKV8-21
L1-17-A	CDRL1	2R2B	A	KSSQSLLNSRTRKNYLA	house mouse	IGKV8-21
L1-17-A	CDRL1	1Q9L	A	KSSQSLLNSRTRKNYLA	house mouse	IGKV8-21
L1-17-A	CDRL1	3BPC	A	KSSQSLLNSRTRKNYLA	house mouse	IGKV8-21
L1-17-A	CDRL1	3QOT	L	KSSQSVLYSSNNKNYLA	human	IGKV4-1
L1-17-A	CDRL1	3MNZ	A	KSSQSLLNSRNERNYLA	house mouse	IGKV8-24
L1-17-A	CDRL1	1A5F	L	KSSQSLLNSGAQKNYLT	house mouse	IGKV8-19
L1-17-A	CDRL1	3Q3G	F	KSSQNLLYSSNQKNYLA	house mouse	IGKV8-30
L1-17-A	CDRL1	1EEU	B	KSSQSVLDSSNSKNYLA	human	IGKV4-1
L1-17-A	CDRL1	3DUU	A	KSSQSLFKSRNQKNYLA	house mouse	IGKV8-21
L1-17-A	CDRL1	1EEU	A	KSSQSVLDSSNSKNYLA	human	IGKV4-1
L1-17-A	CDRL1	2G5B	C	KSSQSLFNSKTRRNYLA	house mouse	IGKV8-21
L1-17-A	CDRL1	1ZA6	C	KSSQSLLYSGNQKNYLA	house mouse	IGKV
L1-17-A	CDRL1	3T77	A	KSSQSLLNSRTRKNYLA	house mouse	IGKV8-21
L1-17-A	CDRL1	1A3R	L	KSSQSLLNSRTQKNYLT	house mouse	IGKV8-19
L1-17-A	CDRL1	3MNV	C	KSSQSLLNSRNERNYLA	house mouse	IGKV8-24
L1-17-A	CDRL1	3GI8	L	KSSQSLLNTSNQKNYLA	house mouse	IGKV8-24
L1-17-A	CDRL1	3DV6	A	KSSQSLFKSRNQKNYLA	house mouse	IGKV8-21
L1-17-A	CDRL1	2G5B	G	KSSQSLFNSKTRRNYLA	house mouse	IGKV8-21
L1-17-A	CDRL1	3T4Y	A	KSSQSLLNSRTRKNYLA	house mouse	IGKV8-21
L1-17-A	CDRL1	1NLB	L	KSSQSLLNSRTRKNYLA	house mouse	IGKV8-21
L1-17-A	CDRL1	2R1Y	A	KSSQSLLNSRTRKNYLA	house mouse	IGKV8-21
L1-17-A	CDRL1	3OKL	A	KSSQSLLNSRTRKNYLA	house mouse	IGKV8-21
L1-17-A	CDRL1	1EK3	A	KSSQNLLDSSFDTNTLA	human	IGKV4-1
L1-17-A	CDRL1	2LVE	A	KSSQSVLYSSNSKNYLA	human	IGKV4-1
L1-17-A	CDRL1	2R1X	A	KSSQSLLNSRTRKNYLA	house mouse	IGKV8-21
L1-17-A	CDRL1	5LVE	A	KSSQSVLYSSNSKNYLA	human	IGKV4-1
L1-17-A	CDRL1	3GI9	L	KSSQSLLNTSNQKNYLA	house mouse	IGKV8-24
L1-17-A	CDRL1	1QAC	B	KSSQSVLYSSNSKNYLA	human	IGKV4-1
L1-17-A	CDRL1	1N64	L	KSSQSLLNSRTRKNYLA	house mouse	IGKV8-21
L1-17-A	CDRL1	1ZA6	G	KSSQSLLYSGNQKNYLA	house mouse	IGKV
L1-17-A	CDRL1	4K3J	L	KSSQSLLYTSSQKNYLA	human	IGKV1D-13
L1-17-A	CDRL1	1ZA6	E	KSSQSLLYSGNQKNYLA	house mouse	IGKV
L1-17-A	CDRL1	1EEQ	A	KSSQSVLDSSNSKNYLA	human	IGKV4-1
L1-17-A	CDRL1	2R1W	A	KSSQSLLNSRTRKNYLA	house mouse	IGKV8-21
L1-17-A	CDRL1	1EFQ	A	KSSQSVLYSSNSKNYLA	human	IGKV4-1
L1-17-A	CDRL1	1Q9W	C	KSSQSLLNSRTRKSYLA	house mouse	IGKV8-21
L1-17-A	CDRL1	3HZM	A	KSSQSLLNSRTRKNYLA	house mouse	IGKV8-21
L1-17-A	CDRL1	2IMM	A	KSSQSLLNSGNQKNFLA	house mouse	IGKV8-28
L1-17-A	CDRL1	1QAC	A	KSSQSVLYSSNSKNYLA	human	IGKV4-1
L1-17-A	CDRL1	3DUS	C	KSSQSLFKSRNQKNYLA	house mouse	IGKV8-21
L1-17-A	CDRL1	3UJT	L	KSSQSLLNSSNQKNYLA	house mouse	IGKV8-24
L1-17-A	CDRL1	3T65	A	KSSQSLLNSRTRKNYLA	house mouse	IGKV8-21
L1-17-A	CDRL1	1Q9W	A	KSSQSLLNSRTRKSYLA	house mouse	IGKV8-21
L1-17-A	CDRL1	1MHH	C	KSSQSLLNSRTRKNYLA	house mouse	IGKV8-21
L1-17-A	CDRL1	43CA	E	KSSQSLLNISNQKNYLA	house mouse	IGKV8-24
L1-17-A	CDRL1	3LVE	A	KSSQSVLYSSNSKNYLA	human	IGKV4-1
L1-17-A	CDRL1	3MO1	A	KSSQSLLNSRNERNYLA	house mouse	IGKV8-24
L1-17-A	CDRL1	1MHH	A	KSSQSLLNSRTRKNYLA	house mouse	IGKV8-21
L1-17-A	CDRL1	2R2H	A	KSSQSLLNSRTRKNYLA	house mouse	IGKV8-21
L1-17-A	CDRL1	3IJH	A	KSSQSLLNSRTRKNYLA	house mouse	IGKV8-21
L1-17-A	CDRL1	1IL1	B	KSSQSLLYSRNQMNYLS	house mouse	IGKV8-30
L1-17-A	CDRL1	1Q9K	A	KSSQSLLNSRTRKNYLA	house mouse	IGKV8-21
L1-17-A	CDRL1	2G5B	E	KSSQSLFNSKTRRNYLA	house mouse	IGKV8-21
L1-17-A	CDRL1	2CK0	L	KSSQNLLHSITRKNYLA	house mouse	IGKV8-21
L1-17-A	CDRL1	3Q3G	C	KSSQNLLYSSNQKNYLA	house mouse	IGKV8-30
L1-17-A	CDRL1	3OKD	A	KSSQSLLNSRTRKNYLA	house mouse	IGKV8-21
L1-17-A	CDRL1	3OKK	A	KSSQSLLNSRTRKNYLA	house mouse	IGKV8-21
L1-17-A	CDRL1	1Q9L	C	KSSQSLLNSRTRKNYLA	house mouse	IGKV8-21
L1-17-A	CDRL1	43C9	A	KSSQSLLNISNQKNYLA	house mouse	IGKV8-24
L1-17-A	CDRL1	4M61	A	KSSQSVLYSSNQKNYLA	house mouse	IGKV8-27
L1-17-A	CDRL1	1HIL	C	TSSQSLFNSGKQKNYLT	house mouse	IGKV8-19
L1-17-A	CDRL1	3O2D	L	KSSQSLLYSTNQKNYLA	human	IGKV4-1
L1-17-A	CDRL1	4M61	C	KSSQSVLYSSNQKNYLA	house mouse	IGKV8-27
L1-17-A	CDRL1	3MBX	L	KSSQSLLYNNNQKNYLA	house mouse	IGKV8-30
L1-17-A	CDRL1	3Q3G	J	KSSQNLLYSSNQKNYLA	house mouse	IGKV8-30
L1-17-A	CDRL1	2R23	A	KSSQSLLNSRTRKNYLA	house mouse	IGKV8-21
L1-17-A	CDRL1	3MNW	A	KSSQSLLNSRNERNYLA	house mouse	IGKV8-24
L1-17-A	CDRL1	3IKC	C	KSSQSLLNSRTRKNYLA	house mouse	IGKV8-21
L1-17-A	CDRL1	4NM4	L	KSSQSVFSSSTNKNYLA	human	IGKV4-1
L1-17-A	CDRL1	3Q3G	A	KSSQNLLYSSNQKNYLA	house mouse	IGKV8-30
L1-17-A	CDRL1	3DUR	A	KSSQSLFKSRNQKNYLA	house mouse	IGKV8-21
L1-17-A	CDRL1	1LVE	A	KSSQSVLYSSNSKNYLA	human	IGKV4-1
L1-17-A	CDRL1	3HZV	A	KSSQSLLNSRTRKNYLA	house mouse	IGKV8-21
L1-17-A	CDRL1	1MCP	L	KSSQSLLNSGNQKNFLA	house mouse	IGKV8-28
L1-17-A	CDRL1	3IKC	A	KSSQSLLNSRTRKNYLA	house mouse	IGKV8-21
L1-17-A	CDRL1	3DUU	C	KSSQSLFKSRNQKNYLA	house mouse	IGKV8-21
L1-17-A	CDRL1	1T4K	A	RSSQSLFNSRTRKNYLA	house mouse	IGKV8-21
L1-17-A	CDRL1	1Q9O	A	KSSQSLLNSRTRKSYLA	house mouse	IGKV8-21
L1-17-A	CDRL1	1CK0	L	KSSQNLLHSITRKNYLA	house mouse	IGKV8-21
L1-17-A	CDRL1	3DV4	A	KSSQSLFKSRNQKNYLA	house mouse	IGKV8-21
L1-17-A	CDRL1	3I02	A	KSSQSLLNSRTRKNYLA	house mouse	IGKV8-21
L1-17-A	CDRL1	3NTC	L	KSSQSLLNSGDQKNYLT	house mouse	IGKV8-19
L1-17-A	CDRL1	43CA	A	KSSQSLLNISNQKNYLA	house mouse	IGKV8-24
L1-17-A	CDRL1	3UJT	M	KSSQSLLNSSNQKNYLA	house mouse	IGKV8-24
L1-17-A	CDRL1	4LEO	B	KSSQSVLNSGNQKNYLT	human	IGKV4-1
L1-17-A	CDRL1	1XF5	A	KSSQSLLNSRTRKNYLA	house mouse	IGKV8-21
L1-17-A	CDRL1	3IJS	C	KSSQSLLNSRTRKNYLA	house mouse	IGKV8-21
L1-17-A	CDRL1	1BBD	L	KSSQSLLNSRTQKNYLT	house mouse	IGKV8-19
L1-17-A	CDRL1	2R2E	A	KSSQSLLNSRTRKNYLA	house mouse	IGKV8-21
L1-17-A	CDRL1	2G5B	A	KSSQSLFNSKTRRNYLA	house mouse	IGKV8-21
L1-17-A	CDRL1	4NM4	M	KSSQSVFSSSTNKNYLA	human	IGKV4-1
L1-17-A	CDRL1	3OKE	A	KSSQSLLNSRTRKNYLA	house mouse	IGKV8-21
L1-17-A	CDRL1	3I02	C	KSSQSLLNSRTRKNYLA	house mouse	IGKV8-21
L1-17-A	CDRL1	1HIL	A	TSSQSLFNSGKQKNYLT	house mouse	IGKV8-19
L1-17-A	CDRL1	3IJH	C	KSSQSLLNSRTRKNYLA	house mouse	IGKV8-21
L1-17-A	CDRL1	3DUR	C	KSSQSLFKSRNQKNYLA	house mouse	IGKV8-21
L1-17-A	CDRL1	3HZK	A	KSSQSLLNSRTRKNYLA	house mouse	IGKV8-21
L1-17-A	CDRL1	4NX3	A	KSSQSLLNSNNQKNYLA	house mouse	IGKV8-24
L1-17-A	CDRL1	3SY0	A	KSSQSLLNSRTRKNYLA	house mouse	IGKV8-21
L1-17-A	CDRL1	4HGW	A	KSSQSLLNSRTRKNYLA	house mouse	IGKV8-21
L1-17-B	CDRL1	3LDB	B	RSSQSLYYSGIKKNLLA	Norway rat	IGKV8S6
L1-17-B	CDRL1	3LD8	B	RSSQSLYYSGIKKNLLA	Norway rat	IGKV8S6
L1-17-B	CDRL1	1FRG	L	KSSQSLFNSGKRKNFLT	house mouse	IGKV8-19
Unclustered	CDRL1	2FBJ	L	SASSSVSSLH	house mouse	IGKV4-86
Unclustered	CDRL1	1MCC	B	TGTSSDVGGYNYVS	human	IGLV2-8
Unclustered	CDRL1	1VPO	L	RSSEVIVTRNGYTPIE	house mouse	IGKV1-117
Unclustered	CDRL1	1MCS	B	TGTSSDVGGYNYVS	human	IGLV2-8
Unclustered	CDRL1	1MCF	B	TGTSSDVGGYNYVS	human	IGLV2-8
Unclustered	CDRL1	1TZH	L	RASQASYSSVA	house mouse	IGKV12-44
Unclustered	CDRL1	1MCI	B	TGTSSDVGGYNYVS	human	IGLV2-8
Unclustered	CDRL1	1LIL	A	SGEKLGDAYVC	human	IGLV3-1
Unclustered	CDRL1	3BJ9	1	TLRNDHDIGVYSVY	human	VPREB1
Unclustered	CDRL1	1A8J	H	TGTSSDVGGYNYVS	human	IGLV2-8
Unclustered	CDRL1	3TCL	L	RASQSVHSRYFA	human	IGKV3-20
Unclustered	CDRL1	1LIL	B	SGEKLGDAYVC	human	IGLV3-1
Unclustered	CDRL1	4K94	L	RASQSVSSAVA	human	IGKV1-39
Unclustered	CDRL1	3M8O	L	RSSQSLLRRDGHNDLE	human	IGKV2-28
Unclustered	CDRL1	4BJL	A	SGSSSNIGENSVT	human	IGLV1-44
Unclustered	CDRL1	1MCH	B	TGTSSDVGGYNYVS	human	IGLV2-8
Unclustered	CDRL1	1MCN	B	TGTSSDVGGYNYVS	human	IGLV2-8
Unclustered	CDRL1	3U7W	L	RTSQSGSLA	human	IGKV3-11
Unclustered	CDRL1	4JO2	L	QSSQNVYSNNNLA	rabbit	IGKV1S5
Unclustered	CDRL1	4HIE	A	RASQSVTNYLA	human	IGKV3-11
Unclustered	CDRL1	4LSU	L	TGASTSVA	human	IGLV2-14
Unclustered	CDRL1	3C5S	C	RSSKSLLHSDGITYLY	house mouse	IGKV2-109
Unclustered	CDRL1	2H3N	A	TLRNDHDIGVYSVY	human	VPREB1
Unclustered	CDRL1	1BLN	A	RSSQSIVHSTGNTYLE	house mouse	IGKV1-117
Unclustered	CDRL1	3MA9	L	SGDNIPYEYAS	human	IGLV3-1
Unclustered	CDRL1	4FAB	L	RSSQSLVHSQGNTYLR	house mouse	IGKV1-110
Unclustered	CDRL1	4HIJ	A	RASQSVTNYLA	human	IGKV3-11
Unclustered	CDRL1	2BFV	L	RSSQSLVSNNRRNYLH	house mouse	IGKV1-110
Unclustered	CDRL1	1CLZ	L	RSSQIIVHNNGNTYLE	house mouse	IGKV1-117
Unclustered	CDRL1	4JAM	L	SGASTNVC	human	IGLV3-1
Unclustered	CDRL1	4JO1	M	QSSQNVYSNNNLA	rabbit	IGKV1S5
Unclustered	CDRL1	4JPI	L	RASQSVSSYLA	human	IGKV3-11
Unclustered	CDRL1	4HKX	B	GGNNIGRKRVD	human	IGLV3-21
Unclustered	CDRL1	4JO2	M	QSSQNVYSNNNLA	rabbit	IGKV1S5
Unclustered	CDRL1	3GHE	L	TGTSTDVNGYNYVS	human	IGLV2-14
Unclustered	CDRL1	4JAM	B	SGASTNVC	human	IGLV3-1
Unclustered	CDRL1	3RPI	L	QANGYLN	human	IGKV1-33
Unclustered	CDRL1	1JVK	A	TGVSSIVGSYNLVS	human	IGLV2-23
Unclustered	CDRL1	1MCJ	B	TGTSSDVGGYNYVS	human	IGLV2-8
Unclustered	CDRL1	1MCE	A	TGTSSDVGGYNYVS	human	IGLV2-8
Unclustered	CDRL1	4G6F	L	RGDSLRSHYAS	human	IGLV3-19
Unclustered	CDRL1	1MCQ	B	TGTSSDVGGYNYVS	human	IGLV2-8
Unclustered	CDRL1	1CFV	L	RSSQSLVSNNRRNYLH	house mouse	IGKV1-110
Unclustered	CDRL1	1MCR	A	TGTSSDVGGYNYVS	human	IGLV2-8
Unclustered	CDRL1	1MCD	B	TGTSSDVGGYNYVS	human	IGLV2-8
Unclustered	CDRL1	1NAK	M	RSSQSLGHSSGNTYLH	house mouse	IGKV1-110
Unclustered	CDRL1	1LHZ	B	TGVSSIVGSYNLVS	human	IGLV2-23
Unclustered	CDRL1	2MCG	2	TGTSSDVGGYNYVS	human	IGLV2-8
Unclustered	CDRL1	1NAK	L	RSSQSLGHSSGNTYLH	house mouse	IGKV1-110
Unclustered	CDRL1	3QNZ	A	RSSQSLLRRDGHNDLE	human	IGKV2-28
Unclustered	CDRL1	4FZE	L	SGDNLRDGYAS	human	IGLV3-1
Unclustered	CDRL1	4G6F	D	RGDSLRSHYAS	human	IGLV3-19
Unclustered	CDRL1	4JO1	L	QSSQNVYSNNNLA	rabbit	IGKV1S5
Unclustered	CDRL1	1EK3	B	KSSQNLLDSSFDTNTLA	human	IGKV4-1
Unclustered	CDRL1	3BDY	L	RASQDIPRSISGYVA	human	IGKV1-39
Unclustered	CDRL1	3TCL	B	RASQSVHSRYFA	human	IGKV3-20
Unclustered	CDRL1	3KYM	O	RASQSVSSYLA	human	IGKV3-15
Unclustered	CDRL1	3SE9	L	TAASYGHMT	human	IGKV3-20
Unclustered	CDRL1	3FO9	A	RSSQSLVHSYGNTFLN	house mouse	IGKV1-110
Unclustered	CDRL1	4LSS	L	RTSQYGSLA	human	IGKV3-20
Unclustered	CDRL1	1CLY	L	RSSQIIVHNNGNTYLE	house mouse	IGKV1-117
Unclustered	CDRL1	3ULS	A	SGDNIGSYYVH	human	IGLV3-21
Unclustered	CDRL1	1BFV	L	RSSQSLVSNNRRNYLH	house mouse	IGKV1-110
Unclustered	CDRL1	1TZH	A	RASQASYSSVA	house mouse	IGKV12-44
Unclustered	CDRL1	1IGF	L	RSNQTILLSDGDTYLE	house mouse	IGKV1-117
Unclustered	CDRL1	1DCL	A	TGTSSNVGGYNYVS	human	IGLV2-8
Unclustered	CDRL1	1MCK	B	TGTSSDVGGYNYVS	human	IGLV2-8
Unclustered	CDRL1	1MCL	B	TGTSSDVGGYNYVS	human	IGLV2-8
Unclustered	CDRL1	3MCG	1	TGTSSDVGGYNYVS	human	IGLV2-8
Unclustered	CDRL1	4FQ2	L	GRQALGSRAVQ	human	IGLV3-21
Unclustered	CDRL1	3U1S	L	KCSHSLQHSTGANYLA	human	IGKV2-28
Unclustered	CDRL1	2H3N	C	TLRNDHDIGVYSVY	human	VPREB1
Unclustered	CDRL1	3QO0	A	RSSQSLLRRDGHNDLE	human	IGKV2-28
Unclustered	CDRL1	3QO1	A	RSSQSLLRRDGHNDLE	human	IGKV2-28
Unclustered	CDRL1	4HIH	A	RASQSVTNYLA	human	IGKV3-11
Unclustered	CDRL1	2GK0	A	RSSQSIVHSNGNTYLE	house mouse	IGKV1-117
Unclustered	CDRL1	1JVK	B	TGVSSIVGSYNLVS	human	IGLV2-23
Unclustered	CDRL1	1NSN	L	RASQSVSTSSFRYMH	house mouse	IGKV3-7
Unclustered	CDRL1	1H3P	L	RSSQSLLNTRTRKSYLA	house mouse	IGKV8-21
Unclustered	CDRL1	1LGV	B	TGVSSIVGSYNLVS	human	IGLV2-23
Unclustered	CDRL1	1UCB	L	RSSQIIVHNNGNTYLE	house mouse	IGKV1-117
Unclustered	CDRL1	1MCQ	A	TGTSSDVGGYNYVS	human	IGLV2-8
Unclustered	CDRL1	1KEM	L	RFSQSIVHSNGNTYLE	house mouse	IGKV1-117
Unclustered	CDRL1	1CBV	L	RSSQSLVHSNGNTYLH	house mouse	IGKV1-110
Unclustered	CDRL1	3C5S	A	RSSKSLLHSDGITYLY	house mouse	IGKV2-109
Unclustered	CDRL1	4JDV	B	RASQSVSSYLA	human	IGKV3-11
Unclustered	CDRL1	3MCG	2	TGTSSDVGGYNYVS	human	IGLV2-8
Unclustered	CDRL1	1AXT	L	RSSQSLVHSYGNTFLN	house mouse	IGKV1-110
Unclustered	CDRL1	1MCL	A	TGTSSDVGGYNYVS	human	IGLV2-8
Unclustered	CDRL1	3RPI	B	QANGYLN	human	IGKV1-33
Unclustered	CDRL1	2RHE	A	TGSATDIGSNSVI	human	IGLV1-36
Unclustered	CDRL1	4HIJ	C	RASQSVTNYLA	human	IGKV3-11
Unclustered	CDRL1	1LHZ	A	TGVSSIVGSYNLVS	human	IGLV2-23
Unclustered	CDRL1	1MCB	B	TGTSSDVGGYNYVS	human	IGLV2-8
Unclustered	CDRL1	3FO9	L	RSSQSLVHSYGNTFLN	house mouse	IGKV1-110
Unclustered	CDRL1	2Y6S	L	RASKSVSTSGYSYMH	house mouse	IGKV3-12
Unclustered	CDRL1	1MCR	B	TGTSSDVGGYNYVS	human	IGLV2-8
Unclustered	CDRL1	4JDV	L	RASQSVSSYLA	human	IGKV3-11
Unclustered	CDRL1	2MCG	1	TGTSSDVGGYNYVS	human	IGLV2-8
Unclustered	CDRL1	1MCE	B	TGTSSDVGGYNYVS	human	IGLV2-8
Unclustered	CDRL1	1NBV	L	RSSQSLVHSNGNTYLH	house mouse	IGKV1-110
Unclustered	CDRL1	3SE8	L	KASQGGNAMT	human	IGKV3-11
Unclustered	CDRL1	2Y6S	C	RASKSVSTSGYSYMH	house mouse	IGKV3-12
Unclustered	CDRL1	1BLN	C	RSSQSIVHSTGNTYLE	house mouse	IGKV1-117
L2-7-A	CDRL2	3QNZ	A	LGSTRAS	human	IGKV2-28
L2-7-A	CDRL2	4MSW	B	YASESIS	house mouse	IGKV5-48
L2-7-A	CDRL2	3FO9	A	KVSNRFS	house mouse	IGKV1-110
L2-7-A	CDRL2	2YMX	L	AATNLAD	house mouse	IGKV12-46
L2-7-A	CDRL2	2VXS	N	ANNQRPS	human	IGLV6-57
L2-7-A	CDRL2	3BJL	A	EDNSRAS	human	IGLV1-44
L2-7-A	CDRL2	2VXV	L	TASTRAT	human	IGKV3-15
L2-7-A	CDRL2	1I9J	L	KVSNRFS	house mouse	IGKV1-117
L2-7-A	CDRL2	3LDB	B	YASTLFT	Norway rat	IGKV8S6
L2-7-A	CDRL2	4HII	A	GASNRAT	human	IGKV3-11
L2-7-A	CDRL2	2BX5	B	AASSLQS	human	IGKV1-39
L2-7-A	CDRL2	4CAD	G	NAKTLAD	house mouse	IGKV12-41
L2-7-A	CDRL2	4NZT	L	SNDQRPS	human	IGLV1-44
L2-7-A	CDRL2	1CD0	B	EDNQRPS	human	IGLV6-57
L2-7-A	CDRL2	1CGS	L	RVSNRFS	house mouse	IGKV1-110
L2-7-A	CDRL2	2W0L	B	EDNQRPS	human	IGLV6-57
L2-7-A	CDRL2	4AMK	L	GTNNRAP	house mouse	IGLV1
L2-7-A	CDRL2	4NCC	L	STSNLAS	house mouse	IGKV4-57
L2-7-A	CDRL2	3DIF	C	SASYRYT	house mouse	IGKV6-17
L2-7-A	CDRL2	1UZ8	A	QMSNLAS	house mouse	IGKV2-109
L2-7-A	CDRL2	1TJI	L	DASSLES	human	IGKV1D-13
L2-7-A	CDRL2	1YMH	C	WASTRES	house mouse	IGKV8-21
L2-7-A	CDRL2	4JY5	L	NNNDRPS	human	IGLV3-21
L2-7-A	CDRL2	1EFQ	A	WASTRES	human	IGKV4-1
L2-7-A	CDRL2	4JRE	C	YTSTLES	house mouse	IGKV19-93
L2-7-A	CDRL2	2V7N	A	DSSSRAT	human	IGKV3-11
L2-7-A	CDRL2	4FQH	B	SNDQRPS	human	IGLV1-44
L2-7-A	CDRL2	1CIC	C	YTTTLAD	house mouse	IGKV12-41
L2-7-A	CDRL2	3UYR	L	KVSNRFS	house mouse	IGKV1-110
L2-7-A	CDRL2	3D9A	L	YASQSIS	house mouse	IGKV5-43
L2-7-A	CDRL2	1YY9	C	YASESIS	house mouse	IGKV5-48
L2-7-A	CDRL2	1OAZ	L	GTNNRAP	house mouse	IGLV1
L2-7-A	CDRL2	3SGE	L	LVSKLDS	house mouse	IGKV1-135
L2-7-A	CDRL2	3BDX	B	EDNQRPS	human	IGLV6-57
L2-7-A	CDRL2	3TNN	B	EVSERPS	human	IGLV2-23
L2-7-A	CDRL2	4JZO	F	QDNKRPS	human	IGLV3-1
L2-7-A	CDRL2	3GHB	L	GNNKRPS	human	IGLV1-51
L2-7-A	CDRL2	4I2X	A	SASYRYT	human	IGKV6-17
L2-7-A	CDRL2	2VXS	M	ANNQRPS	human	IGLV6-57
L2-7-A	CDRL2	1CR9	L	LVSKRDS	house mouse	IGKV1-135
L2-7-A	CDRL2	3EOA	A	SGSTLQS	human	IGKV1-16
L2-7-A	CDRL2	2ORB	L	AISNRGS	house mouse	IGKV3-2
L2-7-A	CDRL2	3CFJ	L	GTNKRAP	house mouse	IGLV1
L2-7-A	CDRL2	3CDF	C	DASNLET	human	IGKV1-33
L2-7-A	CDRL2	3SO3	B	GASTRAT	human	IGKV3-11
L2-7-A	CDRL2	1ZLU	K	KASTLKT	human	IGKV1-5
L2-7-A	CDRL2	3T0W	B	NDDRRSS	human	IGLV1-47
L2-7-A	CDRL2	2ZKH	L	STSNLAS	house mouse	IGKV4-57
L2-7-A	CDRL2	1ORS	A	STSNLAS	house mouse	IGKV4-74
L2-7-A	CDRL2	2H9G	L	SASFLYS	human	IGKV1-39
L2-7-A	CDRL2	3QNX	A	LGSTRAS	human	IGKV2-28
L2-7-A	CDRL2	4ERS	L	AASSLES	human	IGKV1-17
L2-7-A	CDRL2	1DL7	L	GTKHRTP	house mouse	IGLV1
L2-7-A	CDRL2	4GW5	C	YASESIS	house mouse	IGKV5-48
L2-7-A	CDRL2	3W9E	B	GASNRAT	house mouse	IGKV1-117
L2-7-A	CDRL2	4M43	L	YASESIS	house mouse	IGKV5-48
L2-7-A	CDRL2	1F4W	L	ATNNRAA	house mouse	IGLV1
L2-7-A	CDRL2	1QKZ	L	TVSNRFS	house mouse	IGKV1-110
L2-7-A	CDRL2	2B2X	L	LTSYLAS	house mouse	IGKV4-68
L2-7-A	CDRL2	3HC0	B	SASYRYS	human	IGKV1-16
L2-7-A	CDRL2	2HFF	L	SASFLYS	human	IGKV1-39
L2-7-A	CDRL2	1WC7	A	STSNLAS	house mouse	IGKV4-57
L2-7-A	CDRL2	2R2H	A	WASTRES	house mouse	IGKV8-21
L2-7-A	CDRL2	2A1W	M	KVSNRFS	house mouse	IGKV1-117
L2-7-A	CDRL2	3L7F	L	SGSTLQS	human	IGKV3-11
L2-7-A	CDRL2	3TNN	D	EVSERPS	human	IGLV2-23
L2-7-A	CDRL2	1MCD	A	EVNKRPS	human	IGLV2-8
L2-7-A	CDRL2	3KS0	J	GTNKRAP	house mouse	IGLV1
L2-7-A	CDRL2	3LS4	L	RTSNLAS	house mouse	IGKV4-91
L2-7-A	CDRL2	1U91	A	DASSLES	human	IGKV1D-13
L2-7-A	CDRL2	4K94	L	SASSLYS	human	IGKV1-39
L2-7-A	CDRL2	3C2A	L	GNNKRPS	human	IGLV1-51
L2-7-A	CDRL2	1TPX	C	LVSRLDS	house mouse	IGKV1-135
L2-7-A	CDRL2	1LIL	A	QDNRRPS	human	IGLV3-1
L2-7-A	CDRL2	3D85	A	YASQSIS	house mouse	IGKV5-39
L2-7-A	CDRL2	1DCL	B	EVNKRPS	human	IGLV2-8
L2-7-A	CDRL2	3SE8	L	DTSRRAS	human	IGKV3-11
L2-7-A	CDRL2	1A6V	M	GTNNRAP	house mouse	IGLV1
L2-7-A	CDRL2	2YC1	E	DASNRAT	human	IGKV3D-11
L2-7-A	CDRL2	1LO2	L	KVSNRFS	house mouse	IGKV1-117
L2-7-A	CDRL2	3CDF	D	DASNLET	human	IGKV1-33
L2-7-A	CDRL2	3IET	C	KVSNRFS	house mouse	IGKV1-110
L2-7-A	CDRL2	4AT6	D	GTNNRAP	house mouse	IGLV1
L2-7-A	CDRL2	1OAR	N	GTNNRAP	house mouse	IGLV1
L2-7-A	CDRL2	1YEG	L	LVSKLDS	house mouse	IGKV1-133
L2-7-A	CDRL2	1ZTX	L	WASTRHT	house mouse	IGKV6-25
L2-7-A	CDRL2	1KCS	L	GASNRYT	house mouse	IGKV6-20
L2-7-A	CDRL2	3C08	L	DTSNLAS	human	IGKV1-39
L2-7-A	CDRL2	4HFW	A	AATSLQS	human	IGKV1-6
L2-7-A	CDRL2	1YEI	L	LVSKLDS	house mouse	IGKV1-133
L2-7-A	CDRL2	2BX5	D	AASSLQS	human	IGKV1-39
L2-7-A	CDRL2	1CIC	A	WASTRHT	house mouse	IGKV6-23
L2-7-A	CDRL2	2E27	L	YTSTLKS	house mouse	IGKV19-93
L2-7-A	CDRL2	1Q9O	A	WAATRES	house mouse	IGKV8-21
L2-7-A	CDRL2	1F58	L	AASTLES	house mouse	IGKV3-4
L2-7-A	CDRL2	1BRE	D	DASTLET	human	IGKV1-33
L2-7-A	CDRL2	1NCA	L	WASTRHI	house mouse	IGKV6-25
L2-7-A	CDRL2	3IFO	B	KVSNRFS	house mouse	IGKV1-117
L2-7-A	CDRL2	1MCQ	A	EVNKRPS	human	IGLV2-8
L2-7-A	CDRL2	1MJJ	L	RMSNLAS	house mouse	IGKV2-137
L2-7-A	CDRL2	4HK0	B	DDSDRPS	human	IGLV3-21
L2-7-A	CDRL2	4F33	G	DTSKLAS	house mouse	IGKV4-59
L2-7-A	CDRL2	3ZKM	L	LASNLES	house mouse	IGKV3-10
L2-7-A	CDRL2	3IF1	C	KVSNRFS	house mouse	IGKV1-110
L2-7-A	CDRL2	2JB5	L	GGSNRPS	human	IGLV2-23
L2-7-A	CDRL2	3L95	L	SASFLYS	human	IGKV1-39
L2-7-A	CDRL2	3MOD	L	DASSLES	human	IGKV1-13
L2-7-A	CDRL2	3FO1	A	KVSNRFS	house mouse	IGKV1-117
L2-7-A	CDRL2	2R56	L	AASSLQS	human	IGKV1D-16
L2-7-A	CDRL2	1BFV	L	KVSNRFS	house mouse	IGKV1-110
L2-7-A	CDRL2	2BX5	N	AASSLQS	human	IGKV1-39
L2-7-A	CDRL2	1MIM	L	DTSKLAS	human	IGKV1-5
L2-7-A	CDRL2	2NY6	C	GASTRAT	human	IGKV3-15
L2-7-A	CDRL2	1FNS	L	YTSSLHS	house mouse	IGKV10-94
L2-7-A	CDRL2	3IF1	A	KVSNRFS	house mouse	IGKV1-110
L2-7-A	CDRL2	2F5A	L	DASSLES	human	IGKV1D-13
L2-7-A	CDRL2	4AT6	N	GTNNRAP	house mouse	IGLV1
L2-7-A	CDRL2	2IGF	L	KVSNRFS	house mouse	IGKV1-117
L2-7-A	CDRL2	2R2B	A	WASTRES	house mouse	IGKV8-21
L2-7-A	CDRL2	2IPU	K	KVSNRFS	house mouse	IGKV1-117
L2-7-A	CDRL2	3HC4	L	SASYRYS	human	IGKV1-16
L2-7-A	CDRL2	3PHO	A	LASNLES	house mouse	IGKV3-12
L2-7-A	CDRL2	4LLU	D	SASYRYT	human	IGKV1-16
L2-7-A	CDRL2	1TQC	C	LVSRLDS	house mouse	IGKV1-135
L2-7-A	CDRL2	3GRW	L	SASFLYS	human	IGKV1-39
L2-7-A	CDRL2	1I9I	L	KVSNRFS	house mouse	IGKV1-117
L2-7-A	CDRL2	3V0V	B	KASNLHT	house mouse	IGKV11-125
L2-7-A	CDRL2	1OAR	L	GTNNRAP	house mouse	IGLV1
L2-7-A	CDRL2	4G6A	L	LASNLNS	house mouse	IGKV3
L2-7-A	CDRL2	1MCN	A	EVNKRPS	human	IGLV2-8
L2-7-A	CDRL2	2AJY	L	LMSTRAS	house mouse	IGKV2-112
L2-7-A	CDRL2	2OZ4	L	YASESIS	house mouse	IGKV5-48
L2-7-A	CDRL2	3GI8	L	FASTRES	house mouse	IGKV8-24
L2-7-A	CDRL2	2HKF	L	KVSNRFS	house mouse	IGKV1-110
L2-7-A	CDRL2	4K3H	C	ETDKKYS	human	IGLV7-46
L2-7-A	CDRL2	2VXQ	L	AASSLQS	human	IGKV1-6
L2-7-A	CDRL2	4LF3	D	AASSLES	house mouse	IGKV11-125
L2-7-A	CDRL2	1FN4	A	NTNSLQT	Norway rat	IGKV22S2
L2-7-A	CDRL2	3MLR	L	QDFKRPS	human	IGLV3-1
L2-7-A	CDRL2	3ZKN	D	LASNLES	house mouse	IGKV3-10
L2-7-A	CDRL2	3Q6G	L	ADDERSS	human	IGLV3-21
L2-7-A	CDRL2	1LO3	L	KVSNRFS	house mouse	IGKV1-117
L2-7-A	CDRL2	2AJZ	A	LMSTRAS	house mouse	IGKV2-112
L2-7-A	CDRL2	3CFK	E	GTNKRAP	house mouse	IGLV1
L2-7-A	CDRL2	4K3D	M	GDTSRAS	sheep	IGLV1S8
L2-7-A	CDRL2	1ETZ	L	GTNNRVP	house mouse	IGLV1
L2-7-A	CDRL2	4D9L	O	GNSNRPS	human	IGLV1-40
L2-7-A	CDRL2	3DRQ	A	DASSLES	human	IGKV1D-13
L2-7-A	CDRL2	3EYS	L	KVSNRFS	house mouse	IGKV1-117
L2-7-A	CDRL2	4F3F	A	DTSKLAS	house mouse	IGKV4-59
L2-7-A	CDRL2	1N64	L	WASTRES	house mouse	IGKV8-21
L2-7-A	CDRL2	3LEX	L	LVSKLAS	house mouse	IGKV1-135
L2-7-A	CDRL2	1KN2	L	LVSKLDS	house mouse	IGKV1-133
L2-7-A	CDRL2	1IBG	L	LASILES	house mouse	IGKV3-12
L2-7-A	CDRL2	4JHA	L	VASNLET	human	IGKV1-33
L2-7-A	CDRL2	1RU9	L	LGTKLDS	house mouse	IGKV1-133
L2-7-A	CDRL2	1GAF	L	AASTLHS	house mouse	IGKV9-124
L2-7-A	CDRL2	1J1O	L	FASQSIS	house mouse	IGKV5-43
L2-7-A	CDRL2	3DUR	A	WASTRES	house mouse	IGKV8-21
L2-7-A	CDRL2	2FR4	A	NAKTLAE	house mouse	IGKV12-44
L2-7-A	CDRL2	1GIG	L	GTNNRAP	house mouse	IGLV1
L2-7-A	CDRL2	3ULS	A	EDSERPS	human	IGLV3-21
L2-7-A	CDRL2	3UC0	L	DASTLES	human	IGKV1-13
L2-7-A	CDRL2	3RVU	C	RANRLIT	house mouse	IGKV14-111
L2-7-A	CDRL2	2UZI	L	SASVLQS	human	IGKV1-39
L2-7-A	CDRL2	3T3M	L	YGTNLVD	house mouse	IGKV14-100
L2-7-A	CDRL2	1A4K	L	KVSNRFS	house mouse	IGKV1-110
L2-7-A	CDRL2	1MCF	A	EVNKRPS	human	IGLV2-8
L2-7-A	CDRL2	1D5B	A	RTNRLVD	house mouse	IGKV14-111
L2-7-A	CDRL2	1HEZ	C	AASSLQS	human	IGKV1-39
L2-7-A	CDRL2	1Q9K	A	WASTRES	house mouse	IGKV8-21
L2-7-A	CDRL2	3UPA	B	DADDLQS	human	IGKV1-39
L2-7-A	CDRL2	4NPY	L	DDSDRPS	human	IGLV3-21
L2-7-A	CDRL2	1Q9W	A	WAATRES	house mouse	IGKV8-21
L2-7-A	CDRL2	3FCT	C	SASNRYT	house mouse	IGKV6-13
L2-7-A	CDRL2	1Q1J	M	GNNKRPS	human	IGLV1-51
L2-7-A	CDRL2	1B0W	C	DASTLET	human	IGKV1-33
L2-7-A	CDRL2	2YC1	B	DASNRAT	human	IGKV3D-11
L2-7-A	CDRL2	1WCB	L	STSNLAS	house mouse	IGKV4-57
L2-7-A	CDRL2	1SY6	L	DTSKLAS	house mouse	IGKV4-59
L2-7-A	CDRL2	1OP3	K	KASTLKT	human	IGKV1-5
L2-7-A	CDRL2	2BMK	L	STSNLAS	house mouse	IGKV4-57
L2-7-A	CDRL2	1Y18	L	GTNKRAP	house mouse	IGLV1
L2-7-A	CDRL2	3FZU	L	VASSLQS	human	IGKV1-39
L2-7-A	CDRL2	3C5S	A	HLSNLAS	house mouse	IGKV2-109
L2-7-A	CDRL2	1BVK	D	YTTTLAD	human	IGKV1-27
L2-7-A	CDRL2	4N9G	N	YTSHLES	human	IGKV1-16
L2-7-A	CDRL2	1MJ7	L	RMSNLAS	house mouse	IGKV2-137
L2-7-A	CDRL2	1FGN	L	YATSLAD	house mouse	IGKV14-126
L2-7-A	CDRL2	4F33	E	DTSKLAS	house mouse	IGKV4-59
L2-7-A	CDRL2	1REI	B	EASNLQA	human	IGKV1-33
L2-7-A	CDRL2	1IGT	C	KASNLHT	house mouse	IGKV10-94
L2-7-A	CDRL2	1F8T	L	LVSKLDS	house mouse	IGKV1-133
L2-7-A	CDRL2	4ALA	L	LASNRHT	house mouse	IGKV6-14
L2-7-A	CDRL2	1N7M	H	SASNRYT	house mouse	IGKV6-13
L2-7-A	CDRL2	1E4X	M	YTSTLHS	house mouse	IGKV10-96
L2-7-A	CDRL2	1Y0L	C	GTNKRAP	house mouse	IGLV1
L2-7-A	CDRL2	1YEJ	L	LVSKLDS	house mouse	IGKV1-133
L2-7-A	CDRL2	3C6S	E	HLSNLAS	house mouse	IGKV2-109
L2-7-A	CDRL2	1V7M	M	STSNLAS	house mouse	IGKV4-57
L2-7-A	CDRL2	2HKH	L	KVSNRFS	house mouse	IGKV1-110
L2-7-A	CDRL2	3MCL	L	DSSRLAS	house mouse	IGKV4-59
L2-7-A	CDRL2	1QAC	A	WASTRES	human	IGKV4-1
L2-7-A	CDRL2	4LSS	L	SGSTRAA	human	IGKV3-20
L2-7-A	CDRL2	1CE1	L	NTNNLQT	human	IGKV1-33
L2-7-A	CDRL2	2FJF	C	SASFLYS	human	IGKV1-39
L2-7-A	CDRL2	1XGY	M	RMSNLAS	house mouse	IGKV2-109
L2-7-A	CDRL2	3CFC	L	QMSNLAS	house mouse	IGKV2-109
L2-7-A	CDRL2	3U4E	B	DVSKRPS	human	IGLV2-14
L2-7-A	CDRL2	3DSF	L	AATNLAD	house mouse	IGKV12-46
L2-7-A	CDRL2	1OAY	N	GTNNRAP	house mouse	IGLV1
L2-7-A	CDRL2	3NH7	M	DDSNRPS	human	IGLV3-1
L2-7-A	CDRL2	1EAP	A	YTSTLLP	house mouse	IGKV19-93
L2-7-A	CDRL2	2XZQ	L	GTNNRAP	house mouse	IGLV1
L2-7-A	CDRL2	3P0Y	L	SASFLYS	human	IGKV1-5
L2-7-A	CDRL2	3EYQ	C	DASNRAT	human	IGKV3-11
L2-7-A	CDRL2	2G5B	C	WASTRES	house mouse	IGKV8-21
L2-7-A	CDRL2	4NRX	L	AASTLQS	human	IGKV1-39
L2-7-A	CDRL2	4J1U	E	WASTRES	house mouse	IGKV8-21
L2-7-A	CDRL2	2I5Y	L	GASTRAT	human	IGKV3-15
L2-7-A	CDRL2	4K3H	D	ETDKKYS	human	IGLV7-46
L2-7-A	CDRL2	3CDF	A	DASNLET	human	IGKV1-33
L2-7-A	CDRL2	1OAX	O	GTNNRAP	house mouse	IGLV1
L2-7-A	CDRL2	1MCK	B	EVNKRPS	human	IGLV2-8
L2-7-A	CDRL2	3O0R	L	SGSTLQF	house mouse	IGKV16-104
L2-7-A	CDRL2	1A7Q	L	YTTTLAA	house mouse	IGKV12-41
L2-7-A	CDRL2	2IQA	L	KVSNRFS	house mouse	IGKV1-117
L2-7-A	CDRL2	3U0T	A	QISRLDP	house mouse	IGKV
L2-7-A	CDRL2	1RZ7	L	AASTLQS	human	IGKV1-12
L2-7-A	CDRL2	1C5D	A	YTSILVL	Norway rat	IGKV19S2
L2-7-A	CDRL2	1NCB	L	WASTRHI	house mouse	IGKV6-25
L2-7-A	CDRL2	3HI5	L	AASSLQS	human	IGKV1-39
L2-7-A	CDRL2	1CLY	L	KVSNRFS	house mouse	IGKV1-117
L2-7-A	CDRL2	1NMC	L	YTSNLHS	house mouse	IGKV10-96
L2-7-A	CDRL2	2AK1	L	LMSTRAS	house mouse	IGKV2-112
L2-7-A	CDRL2	3OKM	A	WASTRES	house mouse	IGKV8-21
L2-7-A	CDRL2	4HH9	C	DASNRAT	human	IGKV3-11
L2-7-A	CDRL2	1ZLV	K	KASTLKT	human	IGKV1-5
L2-7-A	CDRL2	1RUP	L	LGTKLDS	house mouse	IGKV1-133
L2-7-A	CDRL2	2R0W	L	KVSNRFS	house mouse	IGKV1-117
L2-7-A	CDRL2	4K3H	F	ETDKKYS	human	IGLV7-46
L2-7-A	CDRL2	3B2U	L	DASNRAT	human	IGKV3D-11
L2-7-A	CDRL2	1K4D	B	YASESIS	house mouse	IGKV5-48
L2-7-A	CDRL2	3OAZ	L	KASTLKT	human	IGKV1-5
L2-7-A	CDRL2	4NRZ	L	GALNLQS	human	IGKV1-39
L2-7-A	CDRL2	1KEL	L	KVSNRFS	house mouse	IGKV1-117
L2-7-A	CDRL2	1XGP	A	YASQSIS	house mouse	IGKV5-43
L2-7-A	CDRL2	1L7I	L	SASYRYT	human	IGKV1-16
L2-7-A	CDRL2	1PLG	L	RVSNRFS	house mouse	IGKV1-110
L2-7-A	CDRL2	3MLV	M	QDFKRPS	human	IGLV3-1
L2-7-A	CDRL2	1IGM	L	DASNLET	human	IGKV1-33
L2-7-A	CDRL2	3A6C	L	YASQSIS	house mouse	IGKV5-43
L2-7-A	CDRL2	4J8R	A	WASTRHT	house mouse	IGKV6-23
L2-7-A	CDRL2	3NAC	L	AASSLQS	human	IGKV1-39
L2-7-A	CDRL2	2W0L	C	EDNQRPS	human	IGLV6-57
L2-7-A	CDRL2	1B0W	A	DASTLET	human	IGKV1-33
L2-7-A	CDRL2	4HS6	A	LASNLNS	house mouse	IGKV3
L2-7-A	CDRL2	3FCT	A	SASNRYT	house mouse	IGKV6-13
L2-7-A	CDRL2	3SQO	L	SASYRYT	human	IGKV1D-13
L2-7-A	CDRL2	2CJU	L	KVSNRFS	house mouse	IGKV1-117
L2-7-A	CDRL2	1TET	L	KVSNRFS	house mouse	IGKV1-117
L2-7-A	CDRL2	2OK0	L	KVSNRFS	house mouse	IGKV1-117
L2-7-A	CDRL2	1A4J	A	KVSNRFS	house mouse	IGKV1-110
L2-7-A	CDRL2	4NX3	A	FASTRES	house mouse	IGKV8-24
L2-7-A	CDRL2	3LRH	G	DDDLLAP	human	IGLV1-36
L2-7-A	CDRL2	4HPY	L	EDSKRPS	human	IGLV3-10
L2-7-A	CDRL2	1NGZ	A	SASNRYT	house mouse	IGKV6-13
L2-7-A	CDRL2	2G60	L	KVANRFS	house mouse	IGKV1-117
L2-7-A	CDRL2	1MCB	A	EVNKRPS	human	IGLV2-8
L2-7-A	CDRL2	1YJD	L	KASNLHT	house mouse	IGKV10-94
L2-7-A	CDRL2	3HC0	L	SASYRYS	human	IGKV1-16
L2-7-A	CDRL2	3Q3G	J	WASTRES	house mouse	IGKV8-30
L2-7-A	CDRL2	4GW4	B	DGSKLER	human	IGKV1-33
L2-7-A	CDRL2	3B2U	X	DASNRAT	human	IGKV3D-11
L2-7-A	CDRL2	3BPC	A	WASTRES	house mouse	IGKV8-21
L2-7-A	CDRL2	3U1S	L	LATHRAS	human	IGKV2-28
L2-7-A	CDRL2	1MLB	A	YVSQSSS	house mouse	IGKV5-43
L2-7-A	CDRL2	3SE9	L	ATSKRAS	human	IGKV3-20
L2-7-A	CDRL2	3MNW	A	FASIRES	house mouse	IGKV8-24
L2-7-A	CDRL2	2W0L	A	EDNQRPS	human	IGLV6-57
L2-7-A	CDRL2	2I5Y	Q	GASTRAT	human	IGKV3-15
L2-7-A	CDRL2	3G5Y	A	HGTNLED	house mouse	IGKV14-100
L2-7-A	CDRL2	1PZ5	A	KVSNRFS	house mouse	IGKV1-110
L2-7-A	CDRL2	4KI5	D	DTSNLAS	house mouse	IGKV4-55
L2-7-A	CDRL2	1JVK	A	EVNKRPS	human	IGLV2-23
L2-7-A	CDRL2	1A0Q	L	YTSTLLP	house mouse	IGKV19-93
L2-7-A	CDRL2	4IMK	D	DDSDRPS	human	IGLV3-21
L2-7-A	CDRL2	1DQJ	A	YASQSIS	house mouse	IGKV5-43
L2-7-A	CDRL2	2VXT	L	ATSSLDS	house mouse	IGKV9-120
L2-7-A	CDRL2	1R0A	L	YTSSLHS	house mouse	IGKV10-94
L2-7-A	CDRL2	4CAD	D	NAKTLAD	house mouse	IGKV12-41
L2-7-A	CDRL2	4HIH	A	GASNRAT	human	IGKV3-11
L2-7-A	CDRL2	3CMO	X	YTSRLQS	house mouse	IGKV10-94
L2-7-A	CDRL2	3IDN	A	DASSLES	human	IGKV1-13
L2-7-A	CDRL2	4AJ0	B	QDSKRPS	human	IGLV3-1
L2-7-A	CDRL2	1MCI	B	EVNKRPS	human	IGLV2-8
L2-7-A	CDRL2	4F33	A	DTSKLAS	house mouse	IGKV4-59
L2-7-A	CDRL2	2V17	L	SGSTLQS	house mouse	IGKV16-104
[truncated: 6,730 more rows]
